# Supplementary material for: Src-mediated phosphorylation of the ribosome biogenesis factor hYVH1 affects its localization, promoting partitioning to the 60S ribosomal subunit
Source: J Biol Chem. 2022 Nov 10;298(12):102679. doi: 10.1016/j.jbc.2022.102679 (PMC9731860; doi:10.1016/j.jbc.2022.102679)
Supplement: Table S1 [file mmc1.xlsx]

## Sheet: Sheet1
Ribosome Profiling
Fraction 1 (40S Ribosomal subunit)
protein.key	protein.Entry	protein.Accession	protein.Description	protein.score	protein.avgMass	protein.MatchedProducts	protein.matchedPeptides	protein.digestPeps	protein.seqCover(%)	protein.MatchedPeptideIntenSum
6602	PRS6A_HUMAN	P17980.3	RecName: Full=26S protease regulatory subunit 6A; AltName: Full=26S proteasome AAA-ATPase subunit RPT5; AltName: Full=Proteasome 26S subunit ATPase 3; AltName: Full=Proteasome subunit P50; AltName: Full=Tat-binding protein 1; Short=TBP-1	440.035	49203.7	18	3	41	9.34	27435
8047	PRS7_HUMAN	P35998.3	RecName: Full=26S protease regulatory subunit 7; AltName: Full=26S proteasome AAA-ATPase subunit RPT1; AltName: Full=Proteasome 26S subunit ATPase 2; AltName: Full=Protein MSS1	294.091	48634	21	5	43	15.01	38443
7482	PSMD2_HUMAN	Q13200.3	RecName: Full=26S proteasome non-ATPase regulatory subunit 2; AltName: Full=26S proteasome regulatory subunit RPN1; AltName: Full=26S proteasome regulatory subunit S2; AltName: Full=26S proteasome subunit p97; AltName: Full=Protein 55.11; AltName: Full=Tumor necrosis factor type 1 receptor-associated protein 2	79.0889	100200	19	4	95	2.64	30632
6603	PSMD3_HUMAN	O43242.2	RecName: Full=26S proteasome non-ATPase regulatory subunit 3; AltName: Full=26S proteasome regulatory subunit RPN3; AltName: Full=26S proteasome regulatory subunit S3; AltName: Full=Proteasome subunit p58	141.596	60977.7	24	6	64	8.05	26644
1603	RT27_HUMAN	Q92552.3	RecName: Full=28S ribosomal protein S27_ mitochondrial; Short=MRP-S27; Short=S27mt	40.2639	47611.5	9	4	45	8.45	7349
7950	RS10_HUMAN	P46783.1	RecName: Full=40S ribosomal protein S10	3834.76	18897.8	39	3	22	23.03	166488
5428	RS11_HUMAN	P62280.3	RecName: Full=40S ribosomal protein S11	1574.1	18430.8	28	4	20	16.46	139592
1371	RS12_HUMAN	P25398.3	RecName: Full=40S ribosomal protein S12	803.616	14515	18	2	18	13.64	120709
5429	RS13_HUMAN	P62277.2	RecName: Full=40S ribosomal protein S13	2615.44	17222.3	49	6	17	39.07	327754
5412	RS14_HUMAN	P62263.3	RecName: Full=40S ribosomal protein S14	1904.14	16272.8	39	4	13	34.44	322037
5426	RS15A_HUMAN	P62244.2	RecName: Full=40S ribosomal protein S15a	3824.52	14839.6	74	6	14	44.62	508705
5430	RS16_HUMAN	P62249.2	RecName: Full=40S ribosomal protein S16	5671.34	16445.3	62	6	19	39.04	537678
8210	RS17_HUMAN	P08708.2	RecName: Full=40S ribosomal protein S17	843.932	15550.2	27	3	13	32.59	129622
18163	RS17L_HUMAN	P0CW22.1	RecName: Full=40S ribosomal protein S17-like	843.932	15550.2	24	3	13	32.59	127731
5425	RS18_HUMAN	P62269.3	RecName: Full=40S ribosomal protein S18; AltName: Full=Ke-3; Short=Ke3	2470.47	17718.7	65	6	20	38.16	469154
7992	RS19_HUMAN	P39019.2	RecName: Full=40S ribosomal protein S19	962.779	16060.5	21	3	20	18.62	104371
7825	RS2_HUMAN	P15880.2	RecName: Full=40S ribosomal protein S2; AltName: Full=40S ribosomal protein S4; AltName: Full=Protein LLRep3	2652.09	31324.5	66	6	32	21.16	368700
5678	RS20_HUMAN	P60866.1	RecName: Full=40S ribosomal protein S20	4624.74	13372.8	31	2	7	19.33	157291
5366	RS25_HUMAN	P62851.1	RecName: Full=40S ribosomal protein S25	1679.36	13742.1	34	3	10	22.4	197090
5365	RS26_HUMAN	P62854.3	RecName: Full=40S ribosomal protein S26	3745.74	13015.5	33	2	8	20.87	140801
8079	RS3_HUMAN	P23396.2	RecName: Full=40S ribosomal protein S3	6757.91	26688.4	158	12	27	53.5	1543368
5595	RS3A_HUMAN	P61247.2	RecName: Full=40S ribosomal protein S3a; AltName: Full=v-fos transformation effector protein; Short=Fte-1	2557.67	29945	83	6	32	23.11	303661
5423	RS4X_HUMAN	P62701.2	RecName: Full=40S ribosomal protein S4_ X isoform; AltName: Full=SCR10; AltName: Full=Single copy abundant mRNA protein	2193.13	29597.8	60	5	25	20.91	316091
6244	RS4Y2_HUMAN	Q8TD47.3	RecName: Full=40S ribosomal protein S4_ Y isoform 2	266.244	29295.5	12	2	26	6.08	54586
6492	RS5_HUMAN	P46782.4	RecName: Full=40S ribosomal protein S5; Contains: RecName: Full=40S ribosomal protein S5_ N-terminally processed	557.03	22876.5	19	2	18	12.75	103486
5371	RS6_HUMAN	P62753.1	RecName: Full=40S ribosomal protein S6; AltName: Full=Phosphoprotein NP33	1138.31	28680.7	41	2	27	10.84	285197
5481	RS7_HUMAN	P62081.1	RecName: Full=40S ribosomal protein S7	1343.38	22126.9	36	4	22	20.62	171772
5427	RS8_HUMAN	P62241.2	RecName: Full=40S ribosomal protein S8	6678.71	24205.2	91	6	19	32.69	645041
6664	RS9_HUMAN	P46781.3	RecName: Full=40S ribosomal protein S9	6475.04	22591.5	74	6	21	26.29	446105
8363	RSSA_HUMAN	P08865.4	RecName: Full=40S ribosomal protein SA; AltName: Full=37 kDa laminin receptor precursor; Short=37LRP; AltName: Full=37/67 kDa laminin receptor; Short=LRP/LR; AltName: Full=67 kDa laminin receptor; Short=67LR; AltName: Full=Colon carcinoma laminin-binding protein; AltName: Full=Laminin receptor 1; Short=LamR; AltName: Full=Laminin-binding protein precursor p40; Short=LBP/p40; AltName: Full=Multidr…	8638.68	32854.1	130	6	27	26.44	1148608
9419	4F2_HUMAN	P08195.3	RecName: Full=4F2 cell-surface antigen heavy chain; Short=4F2hc; AltName: Full=4F2 heavy chain antigen; AltName: Full=Lymphocyte activation antigen 4F2 large subunit; AltName: Full=Solute carrier family 3 member 2; AltName: CD_antigen=CD98	1773.11	67994.1	88	12	51	24.13	275343
15055	CH60_HUMAN	P10809.2	RecName: Full=60 kDa heat shock protein_ mitochondrial; AltName: Full=60 kDa chaperonin; AltName: Full=Chaperonin 60; Short=CPN60; AltName: Full=Heat shock protein 60; Short=HSP-60; Short=Hsp60; AltName: Full=HuCHA60; AltName: Full=Mitochondrial matrix protein P1; AltName: Full=P60 lymphocyte protein; Flags: Precursor	570.503	61054.8	61	7	57	17.1	309461
8062	RL22_HUMAN	P35268.2	RecName: Full=60S ribosomal protein L22; AltName: Full=EBER-associated protein; Short=EAP; AltName: Full=Epstein-Barr virus small RNA-associated protein; AltName: Full=Heparin-binding protein HBp15	436.704	14787	10	2	10	18.75	22514
5311	RL31_HUMAN	P62899.1	RecName: Full=60S ribosomal protein L31	1497.61	14462.9	18	2	13	18.4	33522
13990	GRP78_HUMAN	P11021.2	RecName: Full=78 kDa glucose-regulated protein; Short=GRP-78; AltName: Full=Endoplasmic reticulum lumenal Ca(2+)-binding protein grp78; AltName: Full=Heat shock 70 kDa protein 5; AltName: Full=Immunoglobulin heavy chain-binding protein; Short=BiP; Flags: Precursor	1869.13	72333.1	93	10	60	20.49	399262
13070	ACTB_HUMAN	P60709.1	RecName: Full=Actin_ cytoplasmic 1; AltName: Full=Beta-actin; Contains: RecName: Full=Actin_ cytoplasmic 1_ N-terminally processed	1727.37	41736.9	76	7	37	25.07	402850
15774	AIMP1_HUMAN	Q12904.2	RecName: Full=Aminoacyl tRNA synthase complex-interacting multifunctional protein 1; AltName: Full=Multisynthase complex auxiliary component p43; Contains: RecName: Full=Endothelial monocyte-activating polypeptide 2; Short=EMAP-2; AltName: Full=Endothelial monocyte-activating polypeptide II; Short=EMAP-II; AltName: Full=Small inducible cytokine subfamily E member 1	608.394	34352.8	23	4	29	14.74	52462
6654	SYRC_HUMAN	P54136.2	RecName: Full=Arginine--tRNA ligase_ cytoplasmic; AltName: Full=Arginyl-tRNA synthetase; Short=ArgRS	864.717	75379.2	49	9	62	17.42	143836
6655	SYDC_HUMAN	P14868.2	RecName: Full=Aspartate--tRNA ligase_ cytoplasmic; AltName: Full=Aspartyl-tRNA synthetase; Short=AspRS; AltName: Full=Cell proliferation-inducing gene 40 protein	737.648	57136.4	61	9	52	21.76	190266
15352	ATPA_HUMAN	P25705.1	RecName: Full=ATP synthase subunit alpha_ mitochondrial; Flags: Precursor	5391.15	59750.7	121	10	51	23.51	863514
15351	ATPB_HUMAN	P06576.3	RecName: Full=ATP synthase subunit beta_ mitochondrial; Flags: Precursor	3084.71	56560	168	13	41	32.33	1010713
16339	ATPG_HUMAN	P36542.1	RecName: Full=ATP synthase subunit gamma_ mitochondrial; AltName: Full=F-ATPase gamma subunit; Flags: Precursor	327.281	32996.1	13	2	27	7.38	49382
14797	ATPO_HUMAN	P48047.1	RecName: Full=ATP synthase subunit O_ mitochondrial; AltName: Full=Oligomycin sensitivity conferral protein; Short=OSCP; Flags: Precursor	533.661	23277.4	14	3	20	15.02	39892
1070	SYEP_HUMAN	P07814.5	RecName: Full=Bifunctional glutamate/proline--tRNA ligase; AltName: Full=Bifunctional aminoacyl-tRNA synthetase; AltName: Full=Cell proliferation-inducing gene 32 protein; AltName: Full=Glutamatyl-prolyl-tRNA synthetase; Includes: RecName: Full=Glutamate--tRNA ligase; AltName: Full=Glutamyl-tRNA synthetase; Short=GluRS; Includes: RecName: Full=Proline--tRNA ligase; AltName: Full=Prolyl-tRNA synth…	114.052	170591	51	9	151	6.08	189491
16338	CALX_HUMAN	P27824.2	RecName: Full=Calnexin; AltName: Full=IP90; AltName: Full=Major histocompatibility complex class I antigen-binding protein p88; AltName: Full=p90; Flags: Precursor	330.639	67568.4	17	3	50	5.91	85957
298	ODO2_HUMAN	P36957.4	RecName: Full=Dihydrolipoyllysine-residue succinyltransferase component of 2-oxoglutarate dehydrogenase complex_ mitochondrial; AltName: Full=2-oxoglutarate dehydrogenase complex component E2; Short=OGDC-E2; AltName: Full=Dihydrolipoamide succinyltransferase component of 2-oxoglutarate dehydrogenase complex; AltName: Full=E2K; Flags: Precursor	1409.65	48755.4	78	8	38	19.43	428888
1243	OST48_HUMAN	P39656.4	RecName: Full=Dolichyl-diphosphooligosaccharide--protein glycosyltransferase 48 kDa subunit; Short=DDOST 48 kDa subunit; Short=Oligosaccharyl transferase 48 kDa subunit; Flags: Precursor	1694.73	50800.9	51	6	31	14.91	170927
8225	RPN1_HUMAN	P04843.1	RecName: Full=Dolichyl-diphosphooligosaccharide--protein glycosyltransferase subunit 1; AltName: Full=Dolichyl-diphosphooligosaccharide--protein glycosyltransferase 67 kDa subunit; AltName: Full=Ribophorin I; Short=RPN-I; AltName: Full=Ribophorin-1; Flags: Precursor	1860.09	68569.5	84	9	54	18.62	307687
7323	RPN2_HUMAN	P04844.3	RecName: Full=Dolichyl-diphosphooligosaccharide--protein glycosyltransferase subunit 2; AltName: Full=Dolichyl-diphosphooligosaccharide--protein glycosyltransferase 63 kDa subunit; AltName: Full=RIBIIR; AltName: Full=Ribophorin II; Short=RPN-II; AltName: Full=Ribophorin-2; Flags: Precursor	824.163	69284.1	59	6	41	14.42	263072
1901	STT3A_HUMAN	P46977.2	RecName: Full=Dolichyl-diphosphooligosaccharide--protein glycosyltransferase subunit STT3A; Short=Oligosaccharyl transferase subunit STT3A; Short=STT3-A; AltName: Full=B5; AltName: Full=Integral membrane protein 1; AltName: Full=Transmembrane protein TMC	152.768	80529.9	12	2	52	3.26	25412
12798	EF1A1_HUMAN	P68104.1	RecName: Full=Elongation factor 1-alpha 1; Short=EF-1-alpha-1; AltName: Full=Elongation factor Tu; Short=EF-Tu; AltName: Full=Eukaryotic elongation factor 1 A-1; Short=eEF1A-1; AltName: Full=Leukocyte receptor cluster member 7	340.612	50141	15	2	36	4.33	50720
16386	EF1G_HUMAN	P26641.3	RecName: Full=Elongation factor 1-gamma; Short=EF-1-gamma; AltName: Full=eEF-1B gamma	115.078	50118.9	12	2	40	6.41	22070
15385	ALDOA_HUMAN	P04075.2	RecName: Full=Fructose-bisphosphate aldolase A; AltName: Full=Lung cancer antigen NY-LU-1; AltName: Full=Muscle-type aldolase	70.1009	39420.1	15	3	34	9.62	19350
7912	SYQ_HUMAN	P47897.1	RecName: Full=Glutamine--tRNA ligase; AltName: Full=Glutaminyl-tRNA synthetase; Short=GlnRS	295.582	87798.9	36	7	73	10.71	82131
12805	GBLP_HUMAN	P63244.3	RecName: Full=Guanine nucleotide-binding protein subunit beta-2-like 1; AltName: Full=Cell proliferation-inducing gene 21 protein; AltName: Full=Guanine nucleotide-binding protein subunit beta-like protein 12.3; AltName: Full=Human lung cancer oncogene 7 protein; Short=HLC-7; AltName: Full=Receptor for activated C kinase; AltName: Full=Receptor of activated protein kinase C 1; Short=RACK1; Contai…	5635.97	35076.8	139	7	29	24.61	1158535
10422	HSP71_HUMAN	P08107.5	RecName: Full=Heat shock 70 kDa protein 1A/1B; AltName: Full=Heat shock 70 kDa protein 1/2; Short=HSP70-1/HSP70-2; Short=HSP70.1/HSP70.2	2248.29	70052.3	85	8	54	16.07	423904
15151	HSP7C_HUMAN	P11142.1	RecName: Full=Heat shock cognate 71 kDa protein; AltName: Full=Heat shock 70 kDa protein 8; AltName: Full=Lipopolysaccharide-associated protein 1; Short=LAP-1; Short=LPS-associated protein 1	3180.85	70898.2	122	12	55	25.85	734720
13874	HSPB1_HUMAN	P04792.2	RecName: Full=Heat shock protein beta-1; Short=HspB1; AltName: Full=28 kDa heat shock protein; AltName: Full=Estrogen-regulated 24 kDa protein; AltName: Full=Heat shock 27 kDa protein; Short=HSP 27; AltName: Full=Stress-responsive protein 27; Short=SRP27	671.03	22782.6	15	3	15	20.98	27328
15764	HS90A_HUMAN	P07900.5	RecName: Full=Heat shock protein HSP 90-alpha; AltName: Full=Heat shock 86 kDa; Short=HSP 86; Short=HSP86; AltName: Full=Lipopolysaccharide-associated protein 2; Short=LAP-2; Short=LPS-associated protein 2; AltName: Full=Renal carcinoma antigen NY-REN-38	591.469	84659.9	29	3	101	4.92	92654
16155	HS90B_HUMAN	P08238.4	RecName: Full=Heat shock protein HSP 90-beta; Short=HSP 90; AltName: Full=Heat shock 84 kDa; Short=HSP 84; Short=HSP84	623.977	83264.4	37	5	75	7.87	111469
15556	HNRPU_HUMAN	Q00839.6	RecName: Full=Heterogeneous nuclear ribonucleoprotein U; Short=hnRNP U; AltName: Full=Scaffold attachment factor A; Short=SAF-A; AltName: Full=p120; AltName: Full=pp120	57.5758	90584.7	12	2	69	4	18029
8548	ITA3_HUMAN	P26006.5	RecName: Full=Integrin alpha-3; AltName: Full=CD49 antigen-like family member C; AltName: Full=FRP-2; AltName: Full=Galactoprotein B3; Short=GAPB3; AltName: Full=VLA-3 subunit alpha; AltName: CD_antigen=CD49c; Contains: RecName: Full=Integrin alpha-3 heavy chain; Contains: RecName: Full=Integrin alpha-3 light chain; Flags: Precursor	26.8674	116613	12	4	72	3.04	22662
9622	ITB1_HUMAN	P05556.2	RecName: Full=Integrin beta-1; AltName: Full=Fibronectin receptor subunit beta; AltName: Full=Glycoprotein IIa; Short=GPIIA; AltName: Full=VLA-4 subunit beta; AltName: CD_antigen=CD29; Flags: Precursor	175.461	88415.7	33	6	59	7.39	115867
1260	SYIC_HUMAN	P41252.2	RecName: Full=Isoleucine--tRNA ligase_ cytoplasmic; AltName: Full=Isoleucyl-tRNA synthetase; Short=IRS; Short=IleRS	332.352	144498	62	11	106	9.98	190207
15075	LDHA_HUMAN	P00338.2	RecName: Full=L-lactate dehydrogenase A chain; Short=LDH-A; AltName: Full=Cell proliferation-inducing gene 19 protein; AltName: Full=LDH muscle subunit; Short=LDH-M; AltName: Full=Renal carcinoma antigen NY-REN-59	60.2491	36688.8	14	4	38	8.43	21311
14177	LAT1_HUMAN	Q01650.2	RecName: Full=Large neutral amino acids transporter small subunit 1; AltName: Full=4F2 light chain; Short=4F2 LC; Short=4F2LC; AltName: Full=CD98 light chain; AltName: Full=Integral membrane protein E16; AltName: Full=L-type amino acid transporter 1; Short=hLAT1; AltName: Full=Solute carrier family 7 member 5; AltName: Full=y+ system cationic amino acid transporter	973.791	55010.4	50	4	27	11.24	288019
5524	SYLC_HUMAN	Q9P2J5.2	RecName: Full=Leucine--tRNA ligase_ cytoplasmic; AltName: Full=Leucyl-tRNA synthetase; Short=LeuRS	321.097	134467	47	8	102	8.67	132461
15078	LA_HUMAN	P05455.2	RecName: Full=Lupus La protein; AltName: Full=La autoantigen; AltName: Full=La ribonucleoprotein; AltName: Full=Sjoegren syndrome type B antigen; Short=SS-B	82.3649	46837.1	9	3	53	8.82	19855
6653	SYMC_HUMAN	P56192.2	RecName: Full=Methionine--tRNA ligase_ cytoplasmic; AltName: Full=Methionyl-tRNA synthetase; Short=MetRS	203.975	101116	26	3	58	3.67	47029
7469	MOT4_HUMAN	O15427.1	RecName: Full=Monocarboxylate transporter 4; Short=MCT 4; AltName: Full=Solute carrier family 16 member 3	383.173	49469.5	17	3	27	7.31	55409
13807	MYOF_HUMAN	Q9NZM1.1	RecName: Full=Myoferlin; AltName: Full=Fer-1-like protein 3	341.635	234709	93	18	176	10.04	162282
7654	NCPR_HUMAN	P16435.2	RecName: Full=NADPH--cytochrome P450 reductase; Short=CPR; Short=P450R	31.6429	76689.9	16	4	63	2.95	13336
13655	AAAT_HUMAN	Q15758.2	RecName: Full=Neutral amino acid transporter B(0); Short=ATB(0); AltName: Full=Baboon M7 virus receptor; AltName: Full=RD114/simian type D retrovirus receptor; AltName: Full=Sodium-dependent neutral amino acid transporter type 2; AltName: Full=Solute carrier family 1 member 5	652.959	56598.5	23	4	29	9.98	73988
924	NOMO1_HUMAN	Q15155.5	RecName: Full=Nodal modulator 1; AltName: Full=pM5 protein; Flags: Precursor	49.9273	134324	12	4	88	2.21	5119
4912	NOMO2_HUMAN	Q5JPE7.1	RecName: Full=Nodal modulator 2; AltName: Full=pM5 protein 2; Flags: Precursor	27.7582	139439	8	3	90	2.13	3175
5233	YBOX1_HUMAN	P67809.3	RecName: Full=Nuclease-sensitive element-binding protein 1; AltName: Full=CCAAT-binding transcription factor I subunit A; Short=CBF-A; AltName: Full=DNA-binding protein B; Short=DBPB; AltName: Full=Enhancer factor I subunit A; Short=EFI-A; AltName: Full=Y-box transcription factor; AltName: Full=Y-box-binding protein 1; Short=YB-1	1973.26	35924.2	40	4	28	24.38	207054
3137	NUCL_HUMAN	P19338.3	RecName: Full=Nucleolin; AltName: Full=Protein C23	2414.28	76614.5	132	12	74	17.32	698907
2723	PERI_HUMAN	P41219.2	RecName: Full=Peripherin; AltName: Full=Neurofilament 4	250.905	53651	11	2	61	4.47	23692
5273	PAIRB_HUMAN	Q8NC51.2	RecName: Full=Plasminogen activator inhibitor 1 RNA-binding protein; AltName: Full=PAI1 RNA-binding protein 1; Short=PAI-RBP1; AltName: Full=SERPINE1 mRNA-binding protein 1	625.257	44965.4	37	4	47	12.75	232973
660	UBB_HUMAN	P0CG47.1	RecName: Full=Polyubiquitin-B; Contains: RecName: Full=Ubiquitin; Flags: Precursor	2720.16	25761.7	27	3	27	14.85	270344
2009	POTEE_HUMAN	Q6S8J3.3	RecName: Full=POTE ankyrin domain family member E; AltName: Full=ANKRD26-like family C member 1A; AltName: Full=Prostate_ ovary_ testis-expressed protein on chromosome 2; Short=POTE-2	701.84	121364	40	4	114	4.19	178678
12270	GT251_HUMAN	Q8NBJ5.1	RecName: Full=Procollagen galactosyltransferase 1; AltName: Full=Collagen beta(1-O)galactosyltransferase 1; AltName: Full=Glycosyltransferase 25 family member 1; AltName: Full=Hydroxylysine galactosyltransferase 1; Flags: Precursor	70.1303	71636.3	13	4	60	3.7	14605
8068	PHB_HUMAN	P35232.1	RecName: Full=Prohibitin	719.603	29804.1	23	3	23	11.76	45270
3742	PHB2_HUMAN	Q99623.2	RecName: Full=Prohibitin-2; AltName: Full=B-cell receptor-associated protein BAP37; AltName: Full=D-prohibitin; AltName: Full=Repressor of estrogen receptor activity	276.05	33296.4	16	3	34	11.71	28505
8267	PSA3_HUMAN	P25788.2	RecName: Full=Proteasome subunit alpha type-3; AltName: Full=Macropain subunit C8; AltName: Full=Multicatalytic endopeptidase complex subunit C8; AltName: Full=Proteasome component C8	284.982	28433.3	12	2	32	8.63	23658
3017	PSA7L_HUMAN	Q8TAA3.3	RecName: Full=Proteasome subunit alpha type-7-like	867.328	28529.9	17	2	27	9.77	48465
7181	PSA7_HUMAN	O14818.1	RecName: Full=Proteasome subunit alpha type-7; AltName: Full=Proteasome subunit RC6-1; AltName: Full=Proteasome subunit XAPC7	1186.49	27886.9	29	3	27	16.13	69228
8268	PSB1_HUMAN	P20618.2	RecName: Full=Proteasome subunit beta type-1; AltName: Full=Macropain subunit C5; AltName: Full=Multicatalytic endopeptidase complex subunit C5; AltName: Full=Proteasome component C5; AltName: Full=Proteasome gamma chain; Flags: Precursor	309.126	26489.5	10	2	27	9.54	18158
6601	PSB6_HUMAN	P28072.4	RecName: Full=Proteasome subunit beta type-6; AltName: Full=Macropain delta chain; AltName: Full=Multicatalytic endopeptidase complex delta chain; AltName: Full=Proteasome delta chain; AltName: Full=Proteasome subunit Y; Flags: Precursor	678.47	25357.8	12	2	23	8.79	27514
13736	KPYM_HUMAN	P14618.4	RecName: Full=Pyruvate kinase PKM; AltName: Full=Cytosolic thyroid hormone-binding protein; Short=CTHBP; AltName: Full=Opa-interacting protein 3; Short=OIP-3; AltName: Full=Pyruvate kinase 2/3; AltName: Full=Pyruvate kinase muscle isozyme; AltName: Full=Thyroid hormone-binding protein 1; Short=THBP1; AltName: Full=Tumor M2-PK; AltName: Full=p58	380.684	57937.1	32	6	49	18.27	67798
16195	AT2A1_HUMAN	O14983.1	RecName: Full=Sarcoplasmic/endoplasmic reticulum calcium ATPase 1; Short=SERCA1; Short=SR Ca(2+)-ATPase 1; AltName: Full=Calcium pump 1; AltName: Full=Calcium-transporting ATPase sarcoplasmic reticulum type_ fast twitch skeletal muscle isoform; AltName: Full=Endoplasmic reticulum class 1/2 Ca(2+) ATPase	60.1679	110253	33	4	83	2.5	78910
16600	AT2A2_HUMAN	P16615.1	RecName: Full=Sarcoplasmic/endoplasmic reticulum calcium ATPase 2; Short=SERCA2; Short=SR Ca(2+)-ATPase 2; AltName: Full=Calcium pump 2; AltName: Full=Calcium-transporting ATPase sarcoplasmic reticulum type_ slow twitch skeletal muscle isoform; AltName: Full=Endoplasmic reticulum class 1/2 Ca(2+) ATPase	86.2725	114757	44	6	80	5.95	135001
15388	ALBU_HUMAN	P02768.2	RecName: Full=Serum albumin; Flags: Precursor	78.2927	69367	14	3	61	3.45	51679
16599	AT1A1_HUMAN	P05023.1	RecName: Full=Sodium/potassium-transporting ATPase subunit alpha-1; Short=Na(+)/K(+) ATPase alpha-1 subunit; AltName: Full=Sodium pump subunit alpha-1; Flags: Precursor	449.895	112896	69	12	78	16.62	199354
16315	AT1A2_HUMAN	P50993.1	RecName: Full=Sodium/potassium-transporting ATPase subunit alpha-2; Short=Na(+)/K(+) ATPase alpha-2 subunit; AltName: Full=Sodium pump subunit alpha-2; Flags: Precursor	116.171	112266	11	2	84	3.63	41556
15743	AT1A3_HUMAN	P13637.3	RecName: Full=Sodium/potassium-transporting ATPase subunit alpha-3; Short=Na(+)/K(+) ATPase alpha-3 subunit; AltName: Full=Na(+)/K(+) ATPase alpha(III) subunit; AltName: Full=Sodium pump subunit alpha-3	126.736	111749	24	4	74	4.74	64096
8176	TCPA_HUMAN	P17987.1	RecName: Full=T-complex protein 1 subunit alpha; Short=TCP-1-alpha; AltName: Full=CCT-alpha	549.401	60343.7	68	11	50	25.18	258570
7511	TCPB_HUMAN	P78371.4	RecName: Full=T-complex protein 1 subunit beta; Short=TCP-1-beta; AltName: Full=CCT-beta	855.343	57488.4	58	8	51	22.8	194444
5278	TCPD_HUMAN	P50991.4	RecName: Full=T-complex protein 1 subunit delta; Short=TCP-1-delta; AltName: Full=CCT-delta; AltName: Full=Stimulator of TAR RNA-binding	944.33	57924.4	52	8	48	16.7	786474
7910	TCPE_HUMAN	P48643.1	RecName: Full=T-complex protein 1 subunit epsilon; Short=TCP-1-epsilon; AltName: Full=CCT-epsilon	254.935	59671.2	18	3	53	7.39	41497
4922	TCPG_HUMAN	P49368.4	RecName: Full=T-complex protein 1 subunit gamma; Short=TCP-1-gamma; AltName: Full=CCT-gamma; AltName: Full=hTRiC5	770.854	60534.1	44	5	56	10.09	108413
7308	TCPQ_HUMAN	P50990.4	RecName: Full=T-complex protein 1 subunit theta; Short=TCP-1-theta; AltName: Full=CCT-theta; AltName: Full=Renal carcinoma antigen NY-REN-15	2862.14	59620.8	114	12	57	26.09	384174
7989	TCPZ_HUMAN	P40227.3	RecName: Full=T-complex protein 1 subunit zeta; Short=TCP-1-zeta; AltName: Full=Acute morphine dependence-related protein 2; AltName: Full=CCT-zeta-1; AltName: Full=HTR3; AltName: Full=Tcp20	491.539	58024.3	40	6	46	10.55	189750
3019	TFR1_HUMAN	P02786.2	RecName: Full=Transferrin receptor protein 1; Short=TR; Short=TfR; Short=TfR1; Short=Trfr; AltName: Full=T9; AltName: Full=p90; AltName: CD_antigen=CD71; Contains: RecName: Full=Transferrin receptor protein 1_ serum form; Short=sTfR	761.494	84871.5	93	14	72	22.5	281355
7510	TERA_HUMAN	P55072.4	RecName: Full=Transitional endoplasmic reticulum ATPase; Short=TER ATPase; AltName: Full=15S Mg(2+)-ATPase p97 subunit; AltName: Full=Valosin-containing protein; Short=VCP	308.68	89322	36	6	72	10.42	62075
10879	ECHB_HUMAN	P55084.3	RecName: Full=Trifunctional enzyme subunit beta_ mitochondrial; AltName: Full=TP-beta; Includes: RecName: Full=3-ketoacyl-CoA thiolase; AltName: Full=Acetyl-CoA acyltransferase; AltName: Full=Beta-ketothiolase; Flags: Precursor	354.71	51294.6	28	5	44	12.24	41107
5995	TPP2_HUMAN	P29144.4	RecName: Full=Tripeptidyl-peptidase 2; Short=TPP-2; AltName: Full=Tripeptidyl aminopeptidase; AltName: Full=Tripeptidyl-peptidase II; Short=TPP-II	230.941	138350	62	11	123	12.25	182156
5183	TBA1A_HUMAN	Q71U36.1	RecName: Full=Tubulin alpha-1A chain; AltName: Full=Alpha-tubulin 3; AltName: Full=Tubulin B-alpha-1; AltName: Full=Tubulin alpha-3 chain	2110.71	50135.8	56	6	35	19.07	300203
6634	TBA3C_HUMAN	Q13748.3	RecName: Full=Tubulin alpha-3C/D chain; AltName: Full=Alpha-tubulin 2; AltName: Full=Alpha-tubulin 3C/D; AltName: Full=Tubulin alpha-2 chain	828.573	49959.7	28	4	35	13.78	202501
5192	TBA4A_HUMAN	P68366.1	RecName: Full=Tubulin alpha-4A chain; AltName: Full=Alpha-tubulin 1; AltName: Full=Testis-specific alpha-tubulin; AltName: Full=Tubulin H2-alpha; AltName: Full=Tubulin alpha-1 chain	458.33	49924.6	27	5	35	15.63	145652
7217	TBA8_HUMAN	Q9NY65.1	RecName: Full=Tubulin alpha-8 chain; AltName: Full=Alpha-tubulin 8; AltName: Full=Tubulin alpha chain-like 2	362.473	50093.7	13	2	35	7.13	119510
5141	TBB5_HUMAN	P07437.2	RecName: Full=Tubulin beta chain; AltName: Full=Tubulin beta-5 chain	306.166	49671	62	8	32	20.27	216174
667	RS27A_HUMAN	P62979.2	RecName: Full=Ubiquitin-40S ribosomal protein S27a; AltName: Full=Ubiquitin carboxyl extension protein 80; Contains: RecName: Full=Ubiquitin; Contains: RecName: Full=40S ribosomal protein S27a; Flags: Precursor	2720.16	17965	27	3	15	21.79	270344
669	RL40_HUMAN	P62987.2	RecName: Full=Ubiquitin-60S ribosomal protein L40; AltName: Full=CEP52; AltName: Full=Ubiquitin A-52 residue ribosomal protein fusion product 1; Contains: RecName: Full=Ubiquitin; Contains: RecName: Full=60S ribosomal protein L40; Flags: Precursor	2720.16	14728.4	27	3	13	26.56	270344
5189	VIME_HUMAN	P08670.4	RecName: Full=Vimentin	1520.32	53651.8	69	10	49	24.89	199111
2801	YBOX2_HUMAN	Q9Y2T7.2	RecName: Full=Y-box-binding protein 2; AltName: Full=Contrin; AltName: Full=DNA-binding protein C; Short=Dbpc; AltName: Full=Germ cell-specific Y-box-binding protein; AltName: Full=MSY2 homolog	424.895	38518	13	1	27	4.67	70186
3051	YBOX3_HUMAN	P16989.4	RecName: Full=Y-box-binding protein 3; AltName: Full=Cold shock domain-containing protein A; AltName: Full=DNA-binding protein A; AltName: Full=Single-strand DNA-binding protein NF-GMB	768.442	40090	27	3	35	14.78	100763
Fraction 2 (60S Ribosomal subunit)
protein.key	protein.Entry	protein.Accession	protein.Description	protein.score	protein.avgMass	protein.MatchedProducts	protein.matchedPeptides	protein.digestPeps	protein.seqCover(%)	protein.MatchedPeptideIntenSum
9419	4F2_HUMAN	P08195.3	RecName: Full=4F2 cell-surface antigen heavy chain; Short=4F2hc; AltName: Full=4F2 heavy chain antigen; AltName: Full=Lymphocyte activation antigen 4F2 large subunit; AltName: Full=Solute carrier family 3 member 2; AltName: CD_antigen=CD98	204.927	67994.1	54	11	51	14.44	104810
17494	RLA0L_HUMAN	Q8NHW5.1	RecName: Full=60S acidic ribosomal protein P0-like	1357.64	34364.6	52	5	27	16.72	355648
8220	RLA0_HUMAN	P05388.1	RecName: Full=60S acidic ribosomal protein P0; AltName: Full=60S ribosomal protein L10E	3969.42	34273.6	131	8	27	34.7	744005
5313	RL11_HUMAN	P62913.2	RecName: Full=60S ribosomal protein L11; AltName: Full=CLL-associated antigen KW-12	2320.69	20252.4	47	2	18	12.92	376353
8113	RL12_HUMAN	P30050.1	RecName: Full=60S ribosomal protein L12	1405.98	17818.6	33	4	18	40.61	196169
6505	RL13_HUMAN	P26373.4	RecName: Full=60S ribosomal protein L13; AltName: Full=Breast basic conserved protein 1	1200.2	24261.5	61	5	22	24.17	354301
7995	RL13A_HUMAN	P40429.2	RecName: Full=60S ribosomal protein L13a; AltName: Full=23 kDa highly basic protein	956.437	23577.3	18	2	23	10.84	99776
1560	RL14_HUMAN	P50914.4	RecName: Full=60S ribosomal protein L14; AltName: Full=CAG-ISL 7	722.335	23431.9	23	2	15	11.16	135398
5600	RL15_HUMAN	P61313.2	RecName: Full=60S ribosomal protein L15	419.222	24146.1	27	4	18	18.14	100739
8222	RL17_HUMAN	P18621.3	RecName: Full=60S ribosomal protein L17; AltName: Full=60S ribosomal protein L23; AltName: Full=PD-1	945.825	21397.1	45	4	17	26.09	200375
8034	RL18_HUMAN	Q07020.2	RecName: Full=60S ribosomal protein L18	1733.26	21634.5	53	4	13	23.4	408746
8062	RL22_HUMAN	P35268.2	RecName: Full=60S ribosomal protein L22; AltName: Full=EBER-associated protein; Short=EAP; AltName: Full=Epstein-Barr virus small RNA-associated protein; AltName: Full=Heparin-binding protein HBp15	376.876	14787	13	2	10	18.75	44565
5370	RL23A_HUMAN	P62750.1	RecName: Full=60S ribosomal protein L23a	464.808	17695.1	25	3	14	13.46	172227
5594	RL26_HUMAN	P61254.1	RecName: Full=60S ribosomal protein L26	323.413	17258.2	21	3	16	16.55	123965
6445	RL26L_HUMAN	Q9UNX3.1	RecName: Full=60S ribosomal protein L26-like 1	323.413	17256.3	19	3	16	16.55	122004
5593	RL27_HUMAN	P61353.2	RecName: Full=60S ribosomal protein L27	679.046	15797.8	45	5	11	41.18	211381
7952	RL27A_HUMAN	P46776.2	RecName: Full=60S ribosomal protein L27a	816.348	16561.4	25	3	9	15.54	139722
7922	RL29_HUMAN	P47914.2	RecName: Full=60S ribosomal protein L29; AltName: Full=Cell surface heparin-binding protein HIP	583.77	17752.1	13	2	11	9.43	64805
7993	RL3_HUMAN	P39023.2	RecName: Full=60S ribosomal protein L3; AltName: Full=HIV-1 TAR RNA-binding protein B; Short=TARBP-B	122.041	46109	23	3	39	7.2	114549
5311	RL31_HUMAN	P62899.1	RecName: Full=60S ribosomal protein L31	974.095	14462.9	23	2	13	18.4	79568
6490	RL34_HUMAN	P49207.3	RecName: Full=60S ribosomal protein L34	156.894	13293	19	2	7	12.82	84767
7951	RL35_HUMAN	P42766.2	RecName: Full=60S ribosomal protein L35	455.09	14551.5	18	2	10	18.7	94377
6493	RL4_HUMAN	P36578.5	RecName: Full=60S ribosomal protein L4; AltName: Full=60S ribosomal protein L1	310.113	47697.4	50	5	48	16.16	246475
7921	RL6_HUMAN	Q02878.3	RecName: Full=60S ribosomal protein L6; AltName: Full=Neoplasm-related protein C140; AltName: Full=Tax-responsive enhancer element-binding protein 107; Short=TaxREB107	728.618	32728	72	9	29	35.07	338282
8221	RL7_HUMAN	P18124.1	RecName: Full=60S ribosomal protein L7	1130.14	29225.8	76	7	25	33.47	400515
5241	RL7A_HUMAN	P62424.2	RecName: Full=60S ribosomal protein L7a; AltName: Full=PLA-X polypeptide; AltName: Full=Surfeit locus protein 3	1197.08	29995.7	86	9	24	29.32	401868
5307	RL8_HUMAN	P62917.2	RecName: Full=60S ribosomal protein L8	297.089	28024.7	30	2	24	10.51	132284
8080	RL9_HUMAN	P32969.1	RecName: Full=60S ribosomal protein L9	1377	21863.5	42	3	16	22.4	246077
13990	GRP78_HUMAN	P11021.2	RecName: Full=78 kDa glucose-regulated protein; Short=GRP-78; AltName: Full=Endoplasmic reticulum lumenal Ca(2+)-binding protein grp78; AltName: Full=Heat shock 70 kDa protein 5; AltName: Full=Immunoglobulin heavy chain-binding protein; Short=BiP; Flags: Precursor	201.277	72333.1	52	10	60	14.22	117164
13070	ACTB_HUMAN	P60709.1	RecName: Full=Actin_ cytoplasmic 1; AltName: Full=Beta-actin; Contains: RecName: Full=Actin_ cytoplasmic 1_ N-terminally processed	755.875	41736.9	55	5	37	17.87	307851
12809	ACTG_HUMAN	P63261.1	RecName: Full=Actin_ cytoplasmic 2; AltName: Full=Gamma-actin; Contains: RecName: Full=Actin_ cytoplasmic 2_ N-terminally processed	755.875	41793	61	5	37	17.87	312365
15352	ATPA_HUMAN	P25705.1	RecName: Full=ATP synthase subunit alpha_ mitochondrial; Flags: Precursor	736.257	59750.7	89	9	51	18.99	346863
15351	ATPB_HUMAN	P06576.3	RecName: Full=ATP synthase subunit beta_ mitochondrial; Flags: Precursor	910.85	56560	112	11	41	24.95	458929
14443	CPSM_HUMAN	P31327.2	RecName: Full=Carbamoyl-phosphate synthase [ammonia]_ mitochondrial; AltName: Full=Carbamoyl-phosphate synthetase I; Short=CPSase I; Flags: Precursor	10.2067	164940	14	5	121	1.47	34845
11120	DPOA2_HUMAN	Q14181.2	RecName: Full=DNA polymerase alpha subunit B; AltName: Full=DNA polymerase alpha 70 kDa subunit	16.395	65948	11	2	44	3.34	650152
1243	OST48_HUMAN	P39656.4	RecName: Full=Dolichyl-diphosphooligosaccharide--protein glycosyltransferase 48 kDa subunit; Short=DDOST 48 kDa subunit; Short=Oligosaccharyl transferase 48 kDa subunit; Flags: Precursor	221.179	50800.9	34	5	31	12.5	123264
8225	RPN1_HUMAN	P04843.1	RecName: Full=Dolichyl-diphosphooligosaccharide--protein glycosyltransferase subunit 1; AltName: Full=Dolichyl-diphosphooligosaccharide--protein glycosyltransferase 67 kDa subunit; AltName: Full=Ribophorin I; Short=RPN-I; AltName: Full=Ribophorin-1; Flags: Precursor	430.875	68569.5	78	10	54	19.93	210307
7323	RPN2_HUMAN	P04844.3	RecName: Full=Dolichyl-diphosphooligosaccharide--protein glycosyltransferase subunit 2; AltName: Full=Dolichyl-diphosphooligosaccharide--protein glycosyltransferase 63 kDa subunit; AltName: Full=RIBIIR; AltName: Full=Ribophorin II; Short=RPN-II; AltName: Full=Ribophorin-2; Flags: Precursor	234.616	69284.1	44	6	41	11.41	153593
12805	GBLP_HUMAN	P63244.3	RecName: Full=Guanine nucleotide-binding protein subunit beta-2-like 1; AltName: Full=Cell proliferation-inducing gene 21 protein; AltName: Full=Guanine nucleotide-binding protein subunit beta-like protein 12.3; AltName: Full=Human lung cancer oncogene 7 protein; Short=HLC-7; AltName: Full=Receptor for activated C kinase; AltName: Full=Receptor of activated protein kinase C 1; Short=RACK1; Contai…	206.955	35076.8	32	5	29	18.3	98163
10422	HSP71_HUMAN	P08107.5	RecName: Full=Heat shock 70 kDa protein 1A/1B; AltName: Full=Heat shock 70 kDa protein 1/2; Short=HSP70-1/HSP70-2; Short=HSP70.1/HSP70.2	289.339	70052.3	33	5	54	10.45	116635
15151	HSP7C_HUMAN	P11142.1	RecName: Full=Heat shock cognate 71 kDa protein; AltName: Full=Heat shock 70 kDa protein 8; AltName: Full=Lipopolysaccharide-associated protein 1; Short=LAP-1; Short=LPS-associated protein 1	279.188	70898.2	61	8	55	16.25	198842
14177	LAT1_HUMAN	Q01650.2	RecName: Full=Large neutral amino acids transporter small subunit 1; AltName: Full=4F2 light chain; Short=4F2 LC; Short=4F2LC; AltName: Full=CD98 light chain; AltName: Full=Integral membrane protein E16; AltName: Full=L-type amino acid transporter 1; Short=hLAT1; AltName: Full=Solute carrier family 7 member 5; AltName: Full=y+ system cationic amino acid transporter	371.915	55010.4	36	3	27	9.47	151950
7469	MOT4_HUMAN	O15427.1	RecName: Full=Monocarboxylate transporter 4; Short=MCT 4; AltName: Full=Solute carrier family 16 member 3	68.308	49469.5	14	3	27	4.52	34605
5233	YBOX1_HUMAN	P67809.3	RecName: Full=Nuclease-sensitive element-binding protein 1; AltName: Full=CCAAT-binding transcription factor I subunit A; Short=CBF-A; AltName: Full=DNA-binding protein B; Short=DBPB; AltName: Full=Enhancer factor I subunit A; Short=EFI-A; AltName: Full=Y-box transcription factor; AltName: Full=Y-box-binding protein 1; Short=YB-1	305.924	35924.2	21	3	28	18.21	86324
3137	NUCL_HUMAN	P19338.3	RecName: Full=Nucleolin; AltName: Full=Protein C23	605.642	76614.5	133	12	74	16.48	636675
660	UBB_HUMAN	P0CG47.1	RecName: Full=Polyubiquitin-B; Contains: RecName: Full=Ubiquitin; Flags: Precursor	838.576	25761.7	18	2	27	10.92	117134
112	UBC_HUMAN	P0CG48.3	RecName: Full=Polyubiquitin-C; Contains: RecName: Full=Ubiquitin; Flags: Precursor	838.576	77038.7	18	2	81	3.65	117134
2009	POTEE_HUMAN	Q6S8J3.3	RecName: Full=POTE ankyrin domain family member E; AltName: Full=ANKRD26-like family C member 1A; AltName: Full=Prostate_ ovary_ testis-expressed protein on chromosome 2; Short=POTE-2	479.873	121364	31	3	114	3.63	161651
8068	PHB_HUMAN	P35232.1	RecName: Full=Prohibitin	411.026	29804.1	34	5	23	22.06	70502
3742	PHB2_HUMAN	Q99623.2	RecName: Full=Prohibitin-2; AltName: Full=B-cell receptor-associated protein BAP37; AltName: Full=D-prohibitin; AltName: Full=Repressor of estrogen receptor activity	171.17	33296.4	20	5	34	15.38	41956
3905	R13AX_HUMAN	Q6NVV1.1	RecName: Full=Putative 60S ribosomal protein L13a-like MGC87657	956.437	12134.6	18	2	10	21.57	99776
11822	ACTBM_HUMAN	Q9BYX7.1	RecName: Full=Putative beta-actin-like protein 3; AltName: Full=Kappa-actin; AltName: Full=POTE ankyrin domain family member K	407.993	42016.4	23	2	36	7.73	132829
17195	HSP77_HUMAN	P48741.2	RecName: Full=Putative heat shock 70 kDa protein 7; AltName: Full=Heat shock 70 kDa protein B	126.987	40244.5	15	2	30	6.54	79715
17031	RAB1C_HUMAN	Q92928.2	RecName: Full=Putative Ras-related protein Rab-1C; Short=hRab1c	311.944	22017	11	2	21	13.43	21674
5375	RAB1A_HUMAN	P62820.3	RecName: Full=Ras-related protein Rab-1A; AltName: Full=YPT1-related protein	311.944	22677.8	11	2	22	13.17	21674
3019	TFR1_HUMAN	P02786.2	RecName: Full=Transferrin receptor protein 1; Short=TR; Short=TfR; Short=TfR1; Short=Trfr; AltName: Full=T9; AltName: Full=p90; AltName: CD_antigen=CD71; Contains: RecName: Full=Transferrin receptor protein 1_ serum form; Short=sTfR	89.3157	84871.5	18	6	72	6.18	68291
7510	TERA_HUMAN	P55072.4	RecName: Full=Transitional endoplasmic reticulum ATPase; Short=TER ATPase; AltName: Full=15S Mg(2+)-ATPase p97 subunit; AltName: Full=Valosin-containing protein; Short=VCP	26.4865	89322	13	3	72	4.59	12975
5183	TBA1A_HUMAN	Q71U36.1	RecName: Full=Tubulin alpha-1A chain; AltName: Full=Alpha-tubulin 3; AltName: Full=Tubulin B-alpha-1; AltName: Full=Tubulin alpha-3 chain	94.0125	50135.8	16	3	35	5.32	157291
667	RS27A_HUMAN	P62979.2	RecName: Full=Ubiquitin-40S ribosomal protein S27a; AltName: Full=Ubiquitin carboxyl extension protein 80; Contains: RecName: Full=Ubiquitin; Contains: RecName: Full=40S ribosomal protein S27a; Flags: Precursor	838.576	17965	18	2	15	16.03	117134
Fraction 3 (80S Ribosomal subunit - Monosome)
protein.key	protein.Entry	protein.Accession	protein.Description	protein.score	protein.avgMass	protein.MatchedProducts	protein.matchedPeptides	protein.digestPeps	protein.seqCover(%)	protein.MatchedPeptideIntenSum
2130	PLCH2_HUMAN	O75038.3	RecName: Full=1-phosphatidylinositol 4_5-bisphosphate phosphodiesterase eta-2; AltName: Full=Phosphoinositide phospholipase C-eta-2; AltName: Full=Phosphoinositide phospholipase C-like 4; Short=PLC-L4; Short=Phospholipase C-like protein 4; AltName: Full=Phospholipase C-eta-2; Short=PLC-eta2	11.7263	154669	12	3	108	3.11	359045
5412	RS14_HUMAN	P62263.3	RecName: Full=40S ribosomal protein S14	640.265	16272.8	23	3	13	22.52	86620
5426	RS15A_HUMAN	P62244.2	RecName: Full=40S ribosomal protein S15a	179.267	14839.6	18	3	14	20	59455
5430	RS16_HUMAN	P62249.2	RecName: Full=40S ribosomal protein S16	564.138	16445.3	30	4	19	28.08	93679
8079	RS3_HUMAN	P23396.2	RecName: Full=40S ribosomal protein S3	1239.52	26688.4	64	8	27	39.51	318274
5423	RS4X_HUMAN	P62701.2	RecName: Full=40S ribosomal protein S4_ X isoform; AltName: Full=SCR10; AltName: Full=Single copy abundant mRNA protein	494.043	29597.8	29	3	25	11.79	108778
5371	RS6_HUMAN	P62753.1	RecName: Full=40S ribosomal protein S6; AltName: Full=Phosphoprotein NP33	208.635	28680.7	24	2	27	10.84	68634
5481	RS7_HUMAN	P62081.1	RecName: Full=40S ribosomal protein S7	245.433	22126.9	13	2	22	10.31	22370
5427	RS8_HUMAN	P62241.2	RecName: Full=40S ribosomal protein S8	840.154	24205.2	44	5	19	26.44	243680
6664	RS9_HUMAN	P46781.3	RecName: Full=40S ribosomal protein S9	733.333	22591.5	46	5	21	23.71	185481
8363	RSSA_HUMAN	P08865.4	RecName: Full=40S ribosomal protein SA; AltName: Full=37 kDa laminin receptor precursor; Short=37LRP; AltName: Full=37/67 kDa laminin receptor; Short=LRP/LR; AltName: Full=67 kDa laminin receptor; Short=67LR; AltName: Full=Colon carcinoma laminin-binding protein; AltName: Full=Laminin receptor 1; Short=LamR; AltName: Full=Laminin-binding protein precursor p40; Short=LBP/p40; AltName: Full=Multidr…	1145.25	32854.1	37	3	27	13.56	121191
17494	RLA0L_HUMAN	Q8NHW5.1	RecName: Full=60S acidic ribosomal protein P0-like	403.485	34364.6	31	4	27	15.46	90795
8220	RLA0_HUMAN	P05388.1	RecName: Full=60S acidic ribosomal protein P0; AltName: Full=60S ribosomal protein L10E	824.128	34273.6	59	6	27	28.08	162540
5313	RL11_HUMAN	P62913.2	RecName: Full=60S ribosomal protein L11; AltName: Full=CLL-associated antigen KW-12	2878.22	20252.4	53	2	18	12.92	362621
8113	RL12_HUMAN	P30050.1	RecName: Full=60S ribosomal protein L12	635.308	17818.6	18	2	18	15.15	65584
6505	RL13_HUMAN	P26373.4	RecName: Full=60S ribosomal protein L13; AltName: Full=Breast basic conserved protein 1	865.669	24261.5	63	6	22	28.44	799781
7995	RL13A_HUMAN	P40429.2	RecName: Full=60S ribosomal protein L13a; AltName: Full=23 kDa highly basic protein	833.588	23577.3	18	2	23	10.84	125541
1560	RL14_HUMAN	P50914.4	RecName: Full=60S ribosomal protein L14; AltName: Full=CAG-ISL 7	779.644	23431.9	31	3	15	11.16	222088
5600	RL15_HUMAN	P61313.2	RecName: Full=60S ribosomal protein L15	348.585	24146.1	19	3	18	14.71	72783
8222	RL17_HUMAN	P18621.3	RecName: Full=60S ribosomal protein L17; AltName: Full=60S ribosomal protein L23; AltName: Full=PD-1	765.998	21397.1	50	3	17	21.74	226282
8034	RL18_HUMAN	Q07020.2	RecName: Full=60S ribosomal protein L18	2191.47	21634.5	55	4	13	23.4	358173
8062	RL22_HUMAN	P35268.2	RecName: Full=60S ribosomal protein L22; AltName: Full=EBER-associated protein; Short=EAP; AltName: Full=Epstein-Barr virus small RNA-associated protein; AltName: Full=Heparin-binding protein HBp15	736.78	14787	20	2	10	18.75	94920
5370	RL23A_HUMAN	P62750.1	RecName: Full=60S ribosomal protein L23a	1458.86	17695.1	41	7	14	34.62	239828
5778	RL24_HUMAN	P83731.1	RecName: Full=60S ribosomal protein L24; AltName: Full=60S ribosomal protein L30	142.228	17779	22	4	18	19.11	105994
5594	RL26_HUMAN	P61254.1	RecName: Full=60S ribosomal protein L26	542.096	17258.2	24	3	16	16.55	122973
6445	RL26L_HUMAN	Q9UNX3.1	RecName: Full=60S ribosomal protein L26-like 1	542.096	17256.3	19	3	16	16.55	113742
5593	RL27_HUMAN	P61353.2	RecName: Full=60S ribosomal protein L27	915.738	15797.8	47	5	11	42.65	267678
7952	RL27A_HUMAN	P46776.2	RecName: Full=60S ribosomal protein L27a	839.67	16561.4	23	3	9	14.19	227439
7922	RL29_HUMAN	P47914.2	RecName: Full=60S ribosomal protein L29; AltName: Full=Cell surface heparin-binding protein HIP	511.569	17752.1	15	2	11	15.72	162070
7993	RL3_HUMAN	P39023.2	RecName: Full=60S ribosomal protein L3; AltName: Full=HIV-1 TAR RNA-binding protein B; Short=TARBP-B	189.264	46109	30	4	39	11.17	221662
5311	RL31_HUMAN	P62899.1	RecName: Full=60S ribosomal protein L31	204.169	14462.9	13	2	13	18.4	29338
7951	RL35_HUMAN	P42766.2	RecName: Full=60S ribosomal protein L35	632.354	14551.5	19	2	10	18.7	102791
7921	RL6_HUMAN	Q02878.3	RecName: Full=60S ribosomal protein L6; AltName: Full=Neoplasm-related protein C140; AltName: Full=Tax-responsive enhancer element-binding protein 107; Short=TaxREB107	512.704	32728	57	9	29	32.64	307118
8221	RL7_HUMAN	P18124.1	RecName: Full=60S ribosomal protein L7	912.043	29225.8	73	8	25	27.02	461676
5241	RL7A_HUMAN	P62424.2	RecName: Full=60S ribosomal protein L7a; AltName: Full=PLA-X polypeptide; AltName: Full=Surfeit locus protein 3	1118.49	29995.7	104	10	24	29.7	465160
5307	RL8_HUMAN	P62917.2	RecName: Full=60S ribosomal protein L8	509.908	28024.7	30	3	24	22.18	164651
8080	RL9_HUMAN	P32969.1	RecName: Full=60S ribosomal protein L9	856.136	21863.5	24	3	16	22.4	129040
13070	ACTB_HUMAN	P60709.1	RecName: Full=Actin_ cytoplasmic 1; AltName: Full=Beta-actin; Contains: RecName: Full=Actin_ cytoplasmic 1_ N-terminally processed	326.303	41736.9	39	4	37	13.6	185748
15352	ATPA_HUMAN	P25705.1	RecName: Full=ATP synthase subunit alpha_ mitochondrial; Flags: Precursor	73.7598	59750.7	14	4	51	4.7	14561
1243	OST48_HUMAN	P39656.4	RecName: Full=Dolichyl-diphosphooligosaccharide--protein glycosyltransferase 48 kDa subunit; Short=DDOST 48 kDa subunit; Short=Oligosaccharyl transferase 48 kDa subunit; Flags: Precursor	67.2402	50800.9	12	2	31	4.82	7000
8401	STOM_HUMAN	P27105.3	RecName: Full=Erythrocyte band 7 integral membrane protein; AltName: Full=Protein 7.2b; AltName: Full=Stomatin	116.922	31730.9	18	3	26	13.89	324371
12805	GBLP_HUMAN	P63244.3	RecName: Full=Guanine nucleotide-binding protein subunit beta-2-like 1; AltName: Full=Cell proliferation-inducing gene 21 protein; AltName: Full=Guanine nucleotide-binding protein subunit beta-like protein 12.3; AltName: Full=Human lung cancer oncogene 7 protein; Short=HLC-7; AltName: Full=Receptor for activated C kinase; AltName: Full=Receptor of activated protein kinase C 1; Short=RACK1; Contai…	1116.49	35076.8	68	6	29	20.5	356813
10422	HSP71_HUMAN	P08107.5	RecName: Full=Heat shock 70 kDa protein 1A/1B; AltName: Full=Heat shock 70 kDa protein 1/2; Short=HSP70-1/HSP70-2; Short=HSP70.1/HSP70.2	64.5704	70052.3	14	4	54	5.62	24099
15151	HSP7C_HUMAN	P11142.1	RecName: Full=Heat shock cognate 71 kDa protein; AltName: Full=Heat shock 70 kDa protein 8; AltName: Full=Lipopolysaccharide-associated protein 1; Short=LAP-1; Short=LPS-associated protein 1	56.6822	70898.2	9	2	55	3.72	21969
5009	LRFN2_HUMAN	Q9ULH4.2	RecName: Full=Leucine-rich repeat and fibronectin type-III domain-containing protein 2; AltName: Full=Synaptic adhesion-like molecule 1; Flags: Precursor	12.3356	84730.8	12	4	52	3.04	57559
5233	YBOX1_HUMAN	P67809.3	RecName: Full=Nuclease-sensitive element-binding protein 1; AltName: Full=CCAAT-binding transcription factor I subunit A; Short=CBF-A; AltName: Full=DNA-binding protein B; Short=DBPB; AltName: Full=Enhancer factor I subunit A; Short=EFI-A; AltName: Full=Y-box transcription factor; AltName: Full=Y-box-binding protein 1; Short=YB-1	274.32	35924.2	16	4	28	24.38	24801
2009	POTEE_HUMAN	Q6S8J3.3	RecName: Full=POTE ankyrin domain family member E; AltName: Full=ANKRD26-like family C member 1A; AltName: Full=Prostate_ ovary_ testis-expressed protein on chromosome 2; Short=POTE-2	124.029	121364	17	2	114	2.14	69651
3905	R13AX_HUMAN	Q6NVV1.1	RecName: Full=Putative 60S ribosomal protein L13a-like MGC87657	848.436	12134.6	19	3	10	22.55	129800
Fraction 4 (80S Ribosomal subunit - Disome)
protein.key	protein.Entry	protein.Accession	protein.Description	protein.score	protein.avgMass	protein.MatchedProducts	protein.matchedPeptides	protein.digestPeps	protein.seqCover(%)	protein.MatchedPeptideIntenSum
11097	RLA0L_HUMAN	Q8NHW5.1	PUTATIVE PSEUDOGENE: RecName: Full=60S acidic ribosomal protein P0-like; AltName: Full=Large ribosomal subunit protein uL10-like	3736.82	34364.6	47	4	27	14.51	236786
9103	RS10L_HUMAN	Q9NQ39.1	PUTATIVE PSEUDOGENE: RecName: Full=Putative 40S ribosomal protein S10-like	93.9653	20120.4	5	2	22	7.95	4092
9659	R13P3_HUMAN	Q6NVV1.1	PUTATIVE PSEUDOGENE: RecName: Full=Putative 60S ribosomal protein L13a protein RPL13AP3; AltName: Full=60S ribosomal protein L13a pseudogene 3	4246.75	12134.6	16	2	10	21.57	97752
3759	RS12_HUMAN	P25398.3	RecName: Full=40S ribosomal protein S12; AltName: Full=Small ribosomal subunit protein eS12	175.237	14515	7	2	18	6.06	9820
13184	RS13_HUMAN	P62277.2	RecName: Full=40S ribosomal protein S13; AltName: Full=Small ribosomal subunit protein uS15	1107.46	17222.3	18	7	17	47.02	74808
13159	RS14_HUMAN	P62263.3	RecName: Full=40S ribosomal protein S14; AltName: Full=Small ribosomal subunit protein uS11	3670.09	16272.8	26	4	13	23.18	120335
13185	RS16_HUMAN	P62249.2	RecName: Full=40S ribosomal protein S16; AltName: Full=Small ribosomal subunit protein uS9	3228.55	16445.3	32	5	19	35.62	144547
13180	RS18_HUMAN	P62269.3	RecName: Full=40S ribosomal protein S18; AltName: Full=Ke-3; Short=Ke3; AltName: Full=Small ribosomal subunit protein uS13	277.698	17718.7	15	6	20	34.21	46880
18411	RS2_HUMAN	P15880.2	RecName: Full=40S ribosomal protein S2; AltName: Full=40S ribosomal protein S4; AltName: Full=Protein LLRep3; AltName: Full=Small ribosomal subunit protein uS5	1335.9	31324.5	19	5	32	20.14	59697
13158	RS23_HUMAN	P62266.3	RecName: Full=40S ribosomal protein S23; AltName: Full=Small ribosomal subunit protein uS12	1125.24	15807.6	9	2	10	9.79	29142
19092	RS3_HUMAN	P23396.2	RecName: Full=40S ribosomal protein S3; AltName: Full=Small ribosomal subunit protein uS3	5705.21	26688.4	84	11	27	46.5	464149
13535	RS3A_HUMAN	P61247.2	RecName: Full=40S ribosomal protein S3a; AltName: Full=Small ribosomal subunit protein eS1; AltName: Full=v-fos transformation effector protein; Short=Fte-1	996.864	29945	27	6	32	23.86	96903
13178	RS4X_HUMAN	P62701.2	RecName: Full=40S ribosomal protein S4_ X isoform; AltName: Full=SCR10; AltName: Full=Single copy abundant mRNA protein; AltName: Full=Small ribosomal subunit protein eS4	2778.24	29597.8	40	9	25	39.92	164599
14977	RS4Y2_HUMAN	Q8TD47.3	RecName: Full=40S ribosomal protein S4_ Y isoform 2; AltName: Full=Small ribosomal subunit protein eS4	166.889	29295.5	6	3	26	11.03	14349
13056	RS6_HUMAN	P62753.1	RecName: Full=40S ribosomal protein S6; AltName: Full=Phosphoprotein NP33; AltName: Full=Small ribosomal subunit protein eS6	370.31	28680.7	16	3	27	12.05	57534
13308	RS7_HUMAN	P62081.1	RecName: Full=40S ribosomal protein S7; AltName: Full=Small ribosomal subunit protein eS7	259.14	22126.9	15	4	22	17.53	36489
13182	RS8_HUMAN	P62241.2	RecName: Full=40S ribosomal protein S8; AltName: Full=Small ribosomal subunit protein eS8	7519.02	24205.2	47	6	19	32.69	306993
15816	RS9_HUMAN	P46781.3	RecName: Full=40S ribosomal protein S9; AltName: Full=Small ribosomal subunit protein uS4	3977.9	22591.5	40	8	21	38.14	167337
19536	RSSA_HUMAN	P08865.4	RecName: Full=40S ribosomal protein SA; AltName: Full=37 kDa laminin receptor precursor; Short=37LRP; AltName: Full=37/67 kDa laminin receptor; Short=LRP/LR; AltName: Full=67 kDa laminin receptor; Short=67LR; AltName: Full=Colon carcinoma laminin-binding protein; AltName: Full=Laminin receptor 1; Short=LamR; AltName: Full=Laminin-binding protein precursor p40; Short=LBP/p40; AltName: Full=Multidr…	4774.37	32854.1	61	6	27	29.15	283447
3340	4F2_HUMAN	P08195.3	RecName: Full=4F2 cell-surface antigen heavy chain; Short=4F2hc; AltName: Full=4F2 heavy chain antigen; AltName: Full=Lymphocyte activation antigen 4F2 large subunit; AltName: Full=Solute carrier family 3 member 2; AltName: CD_antigen=CD98	440.312	67994.1	30	11	51	24.76	116028
19334	RLA0_HUMAN	P05388.1	RecName: Full=60S acidic ribosomal protein P0; AltName: Full=60S ribosomal protein L10E; AltName: Full=Large ribosomal subunit protein uL10	7651.95	34273.6	93	7	27	32.49	405465
19332	RLA2_HUMAN	P05387.1	RecName: Full=60S acidic ribosomal protein P2; AltName: Full=Large ribosomal subunit protein P2; AltName: Full=Renal carcinoma antigen NY-REN-44	493.686	11665	3	3	9	47.83	2659
12961	RL11_HUMAN	P62913.2	RecName: Full=60S ribosomal protein L11; AltName: Full=CLL-associated antigen KW-12; AltName: Full=Large ribosomal subunit protein uL5	11296.7	20252.4	41	2	18	12.92	369432
19188	RL12_HUMAN	P30050.1	RecName: Full=60S ribosomal protein L12; AltName: Full=Large ribosomal subunit protein uL11	3420.61	17818.6	27	3	18	24.24	129366
15524	RL13_HUMAN	P26373.4	RecName: Full=60S ribosomal protein L13; AltName: Full=Breast basic conserved protein 1; AltName: Full=Large ribosomal subunit protein eL13	6913.97	24261.5	57	6	22	28.91	384554
18877	RL13A_HUMAN	P40429.2	RecName: Full=60S ribosomal protein L13a; AltName: Full=23 kDa highly basic protein; AltName: Full=Large ribosomal subunit protein uL13	4260.11	23577.3	22	5	23	23.15	100738
4214	RL14_HUMAN	P50914.4	RecName: Full=60S ribosomal protein L14; AltName: Full=CAG-ISL 7; AltName: Full=Large ribosomal subunit protein eL14	3086.21	23431.9	23	2	15	11.16	165571
13540	RL15_HUMAN	P61313.2	RecName: Full=60S ribosomal protein L15; AltName: Full=Large ribosomal subunit protein eL15	2290.38	24146.1	25	6	18	32.35	102112
19336	RL17_HUMAN	P18621.3	RecName: Full=60S ribosomal protein L17; AltName: Full=60S ribosomal protein L23; AltName: Full=Large ribosomal subunit protein uL22; AltName: Full=PD-1	5690.86	21397.1	36	6	17	31.52	259286
18964	RL18_HUMAN	Q07020.2	RecName: Full=60S ribosomal protein L18; AltName: Full=Large ribosomal subunit protein eL18	8257.07	21634.5	52	6	13	27.13	392456
18876	RL18A_HUMAN	Q02543.2	RecName: Full=60S ribosomal protein L18a; AltName: Full=Large ribosomal subunit protein eL20	156.723	20762.4	6	3	24	9.09	11727
13047	RL19_HUMAN	P84098.1	RecName: Full=60S ribosomal protein L19; AltName: Full=Large ribosomal subunit protein eL19	773.398	23466	17	3	18	16.33	83886
19041	RL22_HUMAN	P35268.2	RecName: Full=60S ribosomal protein L22; AltName: Full=EBER-associated protein; Short=EAP; AltName: Full=Epstein-Barr virus small RNA-associated protein; AltName: Full=Heparin-binding protein HBp15; AltName: Full=Large ribosomal subunit protein eL22	3166.6	14787	17	4	10	39.84	89266
13055	RL23A_HUMAN	P62750.1	RecName: Full=60S ribosomal protein L23a; AltName: Full=Large ribosomal subunit protein uL23	3862.81	17695.1	27	5	14	30.13	204887
13892	RL24_HUMAN	P83731.1	RecName: Full=60S ribosomal protein L24; AltName: Full=60S ribosomal protein L30; AltName: Full=Large ribosomal subunit protein eL24	1749.23	17779	31	3	18	19.11	161780
15400	RL26L_HUMAN	Q9UNX3.1	RecName: Full=60S ribosomal protein L26-like 1; AltName: Full=Large ribosomal subunit protein uL24-like 1	2876.75	17256.3	22	4	16	17.93	114201
13534	RL26_HUMAN	P61254.1	RecName: Full=60S ribosomal protein L26; AltName: Full=Large ribosomal subunit protein uL24	2884.48	17258.2	24	5	16	22.07	121070
13533	RL27_HUMAN	P61353.2	RecName: Full=60S ribosomal protein L27; AltName: Full=Large ribosomal subunit protein eL27	2098.28	15797.8	39	5	11	38.97	216131
18761	RL27A_HUMAN	P46776.2	RecName: Full=60S ribosomal protein L27a; AltName: Full=Large ribosomal subunit protein uL15	2475.47	16561.4	22	3	9	19.59	132499
18875	RL3_HUMAN	P39023.2	RecName: Full=60S ribosomal protein L3; AltName: Full=HIV-1 TAR RNA-binding protein B; Short=TARBP-B; AltName: Full=Large ribosomal subunit protein uL3	1529.76	46109	57	6	39	19.11	249796
12959	RL31_HUMAN	P62899.1	RecName: Full=60S ribosomal protein L31; AltName: Full=Large ribosomal subunit protein eL31	3623.98	14462.9	20	5	13	40	67417
15500	RL34_HUMAN	P49207.3	RecName: Full=60S ribosomal protein L34; AltName: Full=Large ribosomal subunit protein eL34	629.506	13293	15	2	7	12.82	47832
18760	RL35_HUMAN	P42766.2	RecName: Full=60S ribosomal protein L35; AltName: Full=Large ribosomal subunit protein uL29	1100.35	14551.5	19	3	10	21.95	93354
15504	RL35A_HUMAN	P18077.2	RecName: Full=60S ribosomal protein L35a; AltName: Full=Cell growth-inhibiting gene 33 protein; AltName: Full=Large ribosomal subunit protein eL33	126.997	12537.7	10	2	13	15.45	32577
15503	RL4_HUMAN	P36578.5	RecName: Full=60S ribosomal protein L4; AltName: Full=60S ribosomal protein L1; AltName: Full=Large ribosomal subunit protein uL4	489.992	47697.4	48	11	48	31.62	268855
8269	RL5_HUMAN	P46777.3	RecName: Full=60S ribosomal protein L5; AltName: Full=Large ribosomal subunit protein uL18	1327.61	34362.7	66	11	29	34.34	370375
18687	RL6_HUMAN	Q02878.3	RecName: Full=60S ribosomal protein L6; AltName: Full=Large ribosomal subunit protein eL6; AltName: Full=Neoplasm-related protein C140; AltName: Full=Tax-responsive enhancer element-binding protein 107; Short=TaxREB107	671.107	32728	35	9	29	25.35	215834
19335	RL7_HUMAN	P18124.1	RecName: Full=60S ribosomal protein L7; AltName: Full=Large ribosomal subunit protein uL30	6728.51	29225.8	91	11	25	38.71	517359
12822	RL7A_HUMAN	P62424.2	RecName: Full=60S ribosomal protein L7a; AltName: Full=Large ribosomal subunit protein eL8; AltName: Full=PLA-X polypeptide; AltName: Full=Surfeit locus protein 3	5238.08	29995.7	86	11	24	33.46	499615
12955	RL8_HUMAN	P62917.2	RecName: Full=60S ribosomal protein L8; AltName: Full=Large ribosomal subunit protein uL2	2756.26	28024.7	34	5	24	15.56	207131
19093	RL9_HUMAN	P32969.1	RecName: Full=60S ribosomal protein L9; AltName: Full=Large ribosomal subunit protein uL6	7331.12	21863.5	43	6	16	41.67	269229
13686	ACTB_HUMAN	P60709.1	RecName: Full=Actin_ cytoplasmic 1; AltName: Full=Beta-actin; Contains: RecName: Full=Actin_ cytoplasmic 1_ N-terminally processed	2977.96	41736.9	83	10	37	39.47	369912
19919	ATPA_HUMAN	P25705.1	RecName: Full=ATP synthase subunit alpha_ mitochondrial; AltName: Full=ATP synthase F1 subunit alpha; Flags: Precursor	4679.67	59750.7	143	16	51	31.28	701490
19918	ATPB_HUMAN	P06576.3	RecName: Full=ATP synthase subunit beta_ mitochondrial; AltName: Full=ATP synthase F1 subunit beta; Flags: Precursor	3281.93	56560	155	16	41	38.56	881786
19020	ATPG_HUMAN	P36542.1	RecName: Full=ATP synthase subunit gamma_ mitochondrial; AltName: Full=ATP synthase F1 subunit gamma; AltName: Full=F-ATPase gamma subunit; Flags: Precursor	578.143	32996.1	16	5	27	16.11	38067
19019	CALX_HUMAN	P27824.2	RecName: Full=Calnexin; AltName: Full=IP90; AltName: Full=Major histocompatibility complex class I antigen-binding protein p88; AltName: Full=p90; Flags: Precursor	120.49	67568.4	16	5	50	7.6	23397
18555	CLH1_HUMAN	Q00610.5	RecName: Full=Clathrin heavy chain 1; AltName: Full=Clathrin heavy chain on chromosome 17; Short=CLH-17	98.1237	191615	38	16	142	10.63	62764
10215	CKAP4_HUMAN	Q07065.2	RecName: Full=Cytoskeleton-associated protein 4; AltName: Full=63-kDa cytoskeleton-linking membrane protein; Short=Climp-63; Short=p63	83.2052	66022.5	7	10	71	13.12	11503
3458	OST48_HUMAN	P39656.4	RecName: Full=Dolichyl-diphosphooligosaccharide--protein glycosyltransferase 48 kDa subunit; Short=DDOST 48 kDa subunit; Short=Oligosaccharyl transferase 48 kDa subunit; Flags: Precursor	1298.39	50800.9	48	9	31	25.22	117668
16490	BIP_HUMAN	P11021.2	RecName: Full=Endoplasmic reticulum chaperone BiP; AltName: Full=78 kDa glucose-regulated protein; Short=GRP-78; AltName: Full=Binding-immunoglobulin protein; Short=BiP; AltName: Full=Heat shock protein 70 family protein 5; Short=HSP70 family protein 5; AltName: Full=Heat shock protein family A member 5; AltName: Full=Immunoglobulin heavy chain-binding protein; Flags: Precursor	726.195	72333.1	47	19	60	33.64	85235
12113	ERLN1_HUMAN	O75477.1	RecName: Full=Erlin-1; AltName: Full=Endoplasmic reticulum lipid raft-associated protein 1; AltName: Full=Protein KE04; AltName: Full=Stomatin-prohibitin-flotillin-HflC/K domain-containing protein 1; Short=SPFH domain-containing protein 1	801.488	38925.9	30	6	37	20.23	76858
14249	ERLN2_HUMAN	O94905.1	RecName: Full=Erlin-2; AltName: Full=Endoplasmic reticulum lipid raft-associated protein 2; AltName: Full=Stomatin-prohibitin-flotillin-HflC/K domain-containing protein 2; Short=SPFH domain-containing protein 2	784.918	37839.6	22	4	32	16.52	67009
19912	STOM_HUMAN	P27105.3	RecName: Full=Erythrocyte band 7 integral membrane protein; AltName: Full=Protein 7.2b; AltName: Full=Stomatin	614.125	31730.9	22	7	26	24.65	62185
15499	4ET_HUMAN	Q9NRA8.2	RecName: Full=Eukaryotic translation initiation factor 4E transporter; Short=4E-T; Short=eIF4E transporter; AltName: Full=Eukaryotic translation initiation factor 4E nuclear import factor 1	91.1304	108201	18	11	104	5.18	48123
3404	FLOT2_HUMAN	Q14254.2	RecName: Full=Flotillin-2; AltName: Full=Epidermal surface antigen; Short=ESA; AltName: Full=Membrane component chromosome 17 surface marker 1	77.9961	47064.3	12	6	52	14.02	23436
484	HS71A_HUMAN	P0DMV8.1	RecName: Full=Heat shock 70 kDa protein 1A; AltName: Full=Heat shock 70 kDa protein 1; Short=HSP70-1; Short=HSP70.1	536.961	70052.3	33	9	54	15.91	98619
483	HS71B_HUMAN	P0DMV9.1	RecName: Full=Heat shock 70 kDa protein 1B; AltName: Full=Heat shock 70 kDa protein 2; Short=HSP70-2; Short=HSP70.2	537.74	70052.3	34	10	54	17.32	111254
19630	HSP7C_HUMAN	P11142.1	RecName: Full=Heat shock cognate 71 kDa protein; AltName: Full=Heat shock 70 kDa protein 8; AltName: Full=Lipopolysaccharide-associated protein 1; Short=LAP-1; Short=LPS-associated protein 1	1012.39	70898.2	74	14	55	24.77	231166
7886	HS90A_HUMAN	P07900.5	RecName: Full=Heat shock protein HSP 90-alpha; AltName: Full=Heat shock 86 kDa; Short=HSP 86; Short=HSP86; AltName: Full=Lipopolysaccharide-associated protein 2; Short=LAP-2; Short=LPS-associated protein 2; AltName: Full=Renal carcinoma antigen NY-REN-38	646.947	84659.9	19	8	101	13.93	27886
16291	HS90B_HUMAN	P08238.4	RecName: Full=Heat shock protein HSP 90-beta; Short=HSP 90; AltName: Full=Heat shock 84 kDa; Short=HSP 84; Short=HSP84	633.909	83264.4	16	5	75	8.01	25527
18483	HSP72_HUMAN	P54652.1	RecName: Full=Heat shock-related 70 kDa protein 2; Short=Heat shock 70 kDa protein 2	579.697	70021.1	44	10	57	23.79	144248
7751	HNRPC_HUMAN	P07910.4	RecName: Full=Heterogeneous nuclear ribonucleoproteins C1/C2; Short=hnRNP C1/C2	456.968	33670.1	27	9	39	26.8	75994
3399	IF2B3_HUMAN	O00425.2	RecName: Full=Insulin-like growth factor 2 mRNA-binding protein 3; Short=IGF2 mRNA-binding protein 3; Short=IMP-3; AltName: Full=IGF-II mRNA-binding protein 3; AltName: Full=KH domain-containing protein overexpressed in cancer; Short=hKOC; AltName: Full=VICKZ family member 3	101.711	63705.1	21	8	50	11.57	37814
4684	PLAK_HUMAN	P14923.3	RecName: Full=Junction plakoglobin; AltName: Full=Catenin gamma; AltName: Full=Desmoplakin III; AltName: Full=Desmoplakin-3	79.8497	81745	13	6	53	9.93	19230
14509	KTN1_HUMAN	Q86UP2.1	RecName: Full=Kinectin; AltName: Full=CG-1 antigen; AltName: Full=Kinesin receptor	118.756	156276	21	14	182	13.26	23425
17007	LAT1_HUMAN	Q01650.2	RecName: Full=Large neutral amino acids transporter small subunit 1; AltName: Full=4F2 light chain; Short=4F2 LC; Short=4F2LC; AltName: Full=CD98 light chain; AltName: Full=Integral membrane protein E16; AltName: Full=L-type amino acid transporter 1; Short=hLAT1; AltName: Full=Solute carrier family 7 member 5; AltName: Full=y+ system cationic amino acid transporter	466.565	55010.4	18	3	27	9.47	57819
8736	LRC59_HUMAN	Q96AG4.1	RecName: Full=Leucine-rich repeat-containing protein 59; AltName: Full=Ribosome-binding protein p34; Short=p34; Contains: RecName: Full=Leucine-rich repeat-containing protein 59_ N-terminally processed	145.975	34930.5	6	5	33	14.66	12239
15554	MVP_HUMAN	Q14764.4	RecName: Full=Major vault protein; Short=MVP; AltName: Full=Lung resistance-related protein	695.848	99327	70	18	80	28.89	180770
17612	MOT4_HUMAN	O15427.1	RecName: Full=Monocarboxylate transporter 4; Short=MCT 4; AltName: Full=Solute carrier family 16 member 3	184.47	49469.5	7	3	27	4.52	12662
13088	MRT4_HUMAN	Q9UKD2.2	RecName: Full=mRNA turnover protein 4 homolog; AltName: Full=Ribosome assembly factor MRTO4	70.9555	27560.5	5	4	22	8.79	4145
16050	MYOF_HUMAN	Q9NZM1.1	RecName: Full=Myoferlin; AltName: Full=Fer-1-like protein 3	88.9083	234709	41	22	176	10.67	57073
12814	YBOX1_HUMAN	P67809.3	RecName: Full=Nuclease-sensitive element-binding protein 1; AltName: Full=CCAAT-binding transcription factor I subunit A; Short=CBF-A; AltName: Full=DNA-binding protein B; Short=DBPB; AltName: Full=Enhancer factor I subunit A; Short=EFI-A; AltName: Full=Y-box transcription factor; AltName: Full=Y-box-binding protein 1; Short=YB-1	1135.56	35924.2	32	7	28	45.99	74121
7960	NUCL_HUMAN	P19338.3	RecName: Full=Nucleolin; AltName: Full=Protein C23	857.714	76614.5	50	10	74	17.04	121442
18973	PRDX1_HUMAN	Q06830.1	RecName: Full=Peroxiredoxin-1; AltName: Full=Natural killer cell-enhancing factor A; Short=NKEF-A; AltName: Full=Proliferation-associated gene protein; Short=PAG; AltName: Full=Thioredoxin peroxidase 2; AltName: Full=Thioredoxin-dependent peroxide reductase 2	186.086	22110.4	10	4	20	19.6	17557
18891	MPCP_HUMAN	Q00325.2	RecName: Full=Phosphate carrier protein_ mitochondrial; AltName: Full=Phosphate transport protein; Short=PTP; AltName: Full=Solute carrier family 25 member 3; Flags: Precursor	213.27	40095	6	3	29	11.88	10655
12881	PAIRB_HUMAN	Q8NC51.2	RecName: Full=Plasminogen activator inhibitor 1 RNA-binding protein; AltName: Full=PAI1 RNA-binding protein 1; Short=PAI-RBP1; AltName: Full=SERPINE1 mRNA-binding protein 1	69.6151	44965.4	6	6	47	6.86	9017
8991	PAP1L_HUMAN	Q4VXU2.1	RecName: Full=Polyadenylate-binding protein 1-like	178.978	68392.5	23	6	53	6.35	92181
17892	PABP1_HUMAN	P11940.2	RecName: Full=Polyadenylate-binding protein 1; Short=PABP-1; Short=Poly(A)-binding protein 1	806.21	70671.1	73	21	55	29.09	291414
14928	PABP3_HUMAN	Q9H361.2	RecName: Full=Polyadenylate-binding protein 3; Short=PABP-3; Short=Poly(A)-binding protein 3; AltName: Full=Testis-specific poly(A)-binding protein	341.86	70031.1	34	11	59	14.9	109180
17135	PABP4_HUMAN	Q13310.1	RecName: Full=Polyadenylate-binding protein 4; Short=PABP-4; Short=Poly(A)-binding protein 4; AltName: Full=Activated-platelet protein 1; Short=APP-1; AltName: Full=Inducible poly(A)-binding protein; Short=iPABP	500.017	70783	43	13	57	21.58	159964
2074	UBB_HUMAN	P0CG47.1	RecName: Full=Polyubiquitin-B; Contains: RecName: Full=Ubiquitin; Flags: Precursor	5403.93	25761.7	25	4	27	20.52	180015
5423	POTEE_HUMAN	Q6S8J3.3	RecName: Full=POTE ankyrin domain family member E; AltName: Full=ANKRD26-like family C member 1A; AltName: Full=Prostate_ ovary_ testis-expressed protein on chromosome 2; Short=POTE-2	1328.99	121364	35	7	114	10.23	109688
19047	PHB_HUMAN	P35232.1	RecName: Full=Prohibitin	1185.73	29804.1	36	9	23	37.5	93606
9217	PHB2_HUMAN	Q99623.2	RecName: Full=Prohibitin-2; AltName: Full=B-cell receptor-associated protein BAP37; AltName: Full=D-prohibitin; AltName: Full=Repressor of estrogen receptor activity	1297	33296.4	39	12	34	45.15	128796
4842	H90B2_HUMAN	Q58FF8.2	RecName: Full=Putative heat shock protein HSP 90-beta 2; AltName: Full=Heat shock protein 90-beta b; Short=Heat shock protein 90Bb	297.661	44349	8	4	49	14.7	12773
15823	KPYM_HUMAN	P14618.4	RecName: Full=Pyruvate kinase PKM; AltName: Full=Cytosolic thyroid hormone-binding protein; Short=CTHBP; AltName: Full=Opa-interacting protein 3; Short=OIP-3; AltName: Full=Pyruvate kinase 2/3; AltName: Full=Pyruvate kinase muscle isozyme; AltName: Full=Thyroid hormone-binding protein 1; Short=THBP1; AltName: Full=Tumor M2-PK; AltName: Full=p58	93.8544	57937.1	8	5	49	9.23	9633
9519	RABEK_HUMAN	Q7Z6M1.1	RecName: Full=Rab9 effector protein with kelch motifs; AltName: Full=40 kDa Rab9 effector protein; AltName: Full=p40	69.4602	40564.8	9	4	28	6.72	84030
12827	RACK1_HUMAN	P63244.3	RecName: Full=Receptor of activated protein C kinase 1; AltName: Full=Cell proliferation-inducing gene 21 protein; AltName: Full=Guanine nucleotide-binding protein subunit beta-2-like 1; AltName: Full=Guanine nucleotide-binding protein subunit beta-like protein 12.3; AltName: Full=Human lung cancer oncogene 7 protein; Short=HLC-7; AltName: Full=Receptor for activated C kinase; AltName: Full=Small…	7208.31	35076.8	84	8	29	27.13	497734
19925	AT2A2_HUMAN	P16615.1	RecName: Full=Sarcoplasmic/endoplasmic reticulum calcium ATPase 2; Short=SERCA2; Short=SR Ca(2+)-ATPase 2; AltName: Full=Calcium pump 2; AltName: Full=Calcium-transporting ATPase sarcoplasmic reticulum type_ slow twitch skeletal muscle isoform; AltName: Full=Endoplasmic reticulum class 1/2 Ca(2+) ATPase	116.2	114757	30	11	80	10.65	57399
16016	SPB12_HUMAN	Q96P63.1	RecName: Full=Serpin B12	334.652	46276.5	8	3	29	8.15	17751
19923	AT1A1_HUMAN	P05023.1	RecName: Full=Sodium/potassium-transporting ATPase subunit alpha-1; Short=Na(+)/K(+) ATPase alpha-1 subunit; AltName: Full=Sodium pump subunit alpha-1; Flags: Precursor	83.143	112896	17	11	78	8.21	420548
20453	TEG3_HHV11	P04291.2	RecName: Full=Tegument protein UL14 [Human alphaherpesvirus 1 strain 17]	126.283	23933.8	5	2	24	4.11	11326
7739	TFR1_HUMAN	P02786.2	RecName: Full=Transferrin receptor protein 1; Short=TR; Short=TfR; Short=TfR1; Short=Trfr; AltName: Full=T9; AltName: Full=p90; AltName: CD_antigen=CD71; Contains: RecName: Full=Transferrin receptor protein 1_ serum form; Short=sTfR	81.6945	84871.5	16	11	72	12.11	36606
17687	TERA_HUMAN	P55072.4	RecName: Full=Transitional endoplasmic reticulum ATPase; Short=TER ATPase; AltName: Full=15S Mg(2+)-ATPase p97 subunit; AltName: Full=Valosin-containing protein; Short=VCP	160.997	89322	24	11	72	12.16	28365
10483	TMM43_HUMAN	Q9BTV4.1	RecName: Full=Transmembrane protein 43; AltName: Full=Protein LUMA	248.242	44875.6	15	8	31	26	25365
12712	TBA1A_HUMAN	Q71U36.1	RecName: Full=Tubulin alpha-1A chain; AltName: Full=Alpha-tubulin 3; AltName: Full=Tubulin B-alpha-1; AltName: Full=Tubulin alpha-3 chain; Contains: RecName: Full=Detyrosinated tubulin alpha-1A chain	634.12	50135.8	22	7	35	24.83	45459
2091	RL40_HUMAN	P62987.2	RecName: Full=Ubiquitin-60S ribosomal protein L40; AltName: Full=CEP52; AltName: Full=Ubiquitin A-52 residue ribosomal protein fusion product 1; Contains: RecName: Full=Ubiquitin; Contains: RecName: Full=60S ribosomal protein L40; AltName: Full=Large ribosomal subunit protein eL40; Flags: Precursor	5403.93	14728.4	25	4	13	36.72	180015
20070	CK098_HUMAN	E9PRG8.1	RecName: Full=Uncharacterized protein C11orf98	147.464	13798.1	8	2	9	18.85	80018
19400	VDAC1_HUMAN	P21796.2	RecName: Full=Voltage-dependent anion-selective channel protein 1; Short=VDAC-1; Short=hVDAC1; AltName: Full=Outer mitochondrial membrane protein porin 1; AltName: Full=Plasmalemmal porin; AltName: Full=Porin 31HL; AltName: Full=Porin 31HM	109.455	30772.6	7	5	22	25.8	13242
7205	YBOX2_HUMAN	Q9Y2T7.2	RecName: Full=Y-box-binding protein 2; AltName: Full=Contrin; AltName: Full=DNA-binding protein C; Short=Dbpc; AltName: Full=Germ cell-specific Y-box-binding protein; AltName: Full=MSY2 homolog	71.3613	38518	7	3	27	7.69	15705
7786	YBOX3_HUMAN	P16989.4	RecName: Full=Y-box-binding protein 3; AltName: Full=Cold shock domain-containing protein A; AltName: Full=DNA-binding protein A; AltName: Full=Single-strand DNA-binding protein NF-GMB	157.949	40090	11	7	35	35.22	22280
