# Supplementary material for: Src-mediated phosphorylation of the ribosome biogenesis factor hYVH1 affects its localization, promoting partitioning to the 60S ribosomal subunit
Source: J Biol Chem. 2022 Nov 10;298(12):102679. doi: 10.1016/j.jbc.2022.102679 (PMC9731860; doi:10.1016/j.jbc.2022.102679)
Supplement: Table S2 [file mmc2.xlsx]

## Sheet: Monosome_Proteome
									Normalized abundance
									Control_EV_Monosome						hYVH1+Src_Monosome
Accession	Peptide count	Unique peptides	Confidence score	Anova (p)	Max fold change	Highest mean condition	Lowest mean condition	Description	EV13a_001	EV13a_002	EV13b_001	EV13b_002	EV13c_001	EV13c_002	YS13a_001	YS13a_002	YS13b_001	YS13b_002	YS13c_001	YS13c_002
P62280.3	8	8	65.9097	0.227283	1.15684	hYVH1+Src_Monosome	Control_EV_Monosome	RecName: Full=40S ribosomal protein S11; AltName: Full=Small ribosomal subunit protein uS17	4424.74	3719.22	3383.17	8565.84	6190.62	5810.42	7328.95	5382.2	5606.79	6078.49	6246.29	6484.97
P25398.3	2	2	11.4595	0.0631595	1.28233	hYVH1+Src_Monosome	Control_EV_Monosome	RecName: Full=40S ribosomal protein S12; AltName: Full=Small ribosomal subunit protein eS12	1126.48	1414.51	676.784	1676.96	1523.86	1338.23	1664.2	1441.01	1754.47	1619.82	1699.18	1768.13
P62277.2	9	9	102.862	0.0151242	1.39272	hYVH1+Src_Monosome	Control_EV_Monosome	RecName: Full=40S ribosomal protein S13; AltName: Full=Small ribosomal subunit protein uS15	8541.41	7360.71	7186.52	6005.51	11909.8	12283.2	14858.7	11682.9	11762.8	12003.7	12040.5	11865.6
P62263.3	5	5	47.474	0.0168314	1.45463	hYVH1+Src_Monosome	Control_EV_Monosome	RecName: Full=40S ribosomal protein S14; AltName: Full=Small ribosomal subunit protein uS11	9334.29	8385.41	8380.35	16004.7	15645.3	16274.2	21652.8	18364	18631.2	16993.9	16210.6	15825.7
P62244.2	4	4	33.2082	0.00209763	1.60484	hYVH1+Src_Monosome	Control_EV_Monosome	RecName: Full=40S ribosomal protein S15a; AltName: Full=Small ribosomal subunit protein uS8	5229.3	5283.01	5213.98	9044.1	7903.1	8303.81	13512.2	10646.7	10973.4	11376.8	8994.73	10258.3
P62249.2	8	8	86.6549	0.893848	1.0002	Control_EV_Monosome	hYVH1+Src_Monosome	RecName: Full=40S ribosomal protein S16; AltName: Full=Small ribosomal subunit protein uS9	48742.7	19627.1	19366.5	37232.9	36987.6	34052.1	42795.2	22895.9	23734	29250.2	39878	37416.9
P62269.3	9	9	66.9359	0.0991023	1.39303	Control_EV_Monosome	hYVH1+Src_Monosome	RecName: Full=40S ribosomal protein S18; AltName: Full=Ke-3; Short=Ke3; AltName: Full=Small ribosomal subunit protein uS13	497417	339348	329922	344486	316961	314282	311269	117309	110521	322763	345846	330239
P39019.2	2	2	16.3014	0.167439	1.2293	hYVH1+Src_Monosome	Control_EV_Monosome	RecName: Full=40S ribosomal protein S19; AltName: Full=Small ribosomal subunit protein eS19	715.946	678.214	643.102	1264.68	1300.61	1474.69	898.731	1236.87	1160.87	1433.65	1422.14	1318.48
P15880.2	6	6	51.6501	0.171229	1.08376	hYVH1+Src_Monosome	Control_EV_Monosome	RecName: Full=40S ribosomal protein S2; AltName: Full=40S ribosomal protein S4; AltName: Full=Protein LLRep3; AltName: Full=Small ribosomal subunit protein uS5	9669.41	8754.25	8570.84	11110.7	10590	10953	12274.6	10144.1	9833.12	10412.3	10975.1	11004.7
P60866.1	2	2	26.7256	0.0616179	1.42532	hYVH1+Src_Monosome	Control_EV_Monosome	RecName: Full=40S ribosomal protein S20; AltName: Full=Small ribosomal subunit protein uS10	2138.09	2084.52	2055.66	5431.04	5574.9	5918.84	5450.23	4972.98	5200.63	5733.87	5701.64	6012.46
P62266.3	4	4	28.7301	0.0506276	1.25284	hYVH1+Src_Monosome	Control_EV_Monosome	RecName: Full=40S ribosomal protein S23; AltName: Full=Small ribosomal subunit protein uS12	5505.13	4377.39	4727.33	6768.73	7629.54	7611.51	9361.37	6808.12	6873.35	7306.98	7835.34	7693.42
P62851.1	3	3	19.1806	0.0619838	1.17102	hYVH1+Src_Monosome	Control_EV_Monosome	RecName: Full=40S ribosomal protein S25; AltName: Full=Small ribosomal subunit protein eS25	2361.33	2332.5	2242.65	2586.34	2193.45	2380.86	3216.53	3106.38	3038.28	2646.51	2176.11	2324.16
P62854.3;Q5JNZ5.1	2	2	22.3168	0.385139	1.10416	hYVH1+Src_Monosome	Control_EV_Monosome	RecName: Full=40S ribosomal protein S26; AltName: Full=Small ribosomal subunit protein eS26	2749.22	2631.33	2044.29	3511.18	4487.22	3706.23	3340.67	2790.15	3000.18	3825.1	4090.68	4075.24
P23396.2	15	15	157.179	0.00465537	1.37615	hYVH1+Src_Monosome	Control_EV_Monosome	RecName: Full=40S ribosomal protein S3; AltName: Full=Small ribosomal subunit protein uS3	30906.5	27089.4	27603.3	42330.8	38494.9	43291.4	52050	51492.8	50947.9	45818.3	44443.2	43849.2
P61247.2	11	11	109.557	0.00343442	1.51189	hYVH1+Src_Monosome	Control_EV_Monosome	RecName: Full=40S ribosomal protein S3a; AltName: Full=Small ribosomal subunit protein eS1; AltName: Full=v-fos transformation effector protein; Short=Fte-1	9794.24	8933.76	8610.05	10750.5	14266.5	14972.4	17081	19797	20069.2	14857.2	15204.9	14782.4
P62701.2;Q8TD47.3;P22090.2	11	11	90.5772	0.489968	1.07988	hYVH1+Src_Monosome	Control_EV_Monosome	RecName: Full=40S ribosomal protein S4_ X isoform; AltName: Full=SCR10; AltName: Full=Single copy abundant mRNA protein; AltName: Full=Small ribosomal subunit protein eS4	12098.4	8204.82	8292.72	14777.6	13684.2	13825.2	15473.6	10420.4	9987.22	13226.6	13716.4	13720.7
P62753.1	7	7	51.2968	0.0162152	1.30386	hYVH1+Src_Monosome	Control_EV_Monosome	RecName: Full=40S ribosomal protein S6; AltName: Full=Phosphoprotein NP33; AltName: Full=Small ribosomal subunit protein eS6	13796.8	10141.3	10429.7	15111.1	15593	15860.1	22136.6	16290.8	16681.8	16891.4	16772.7	16750.4
P62081.1	3	3	18.4458	0.00535956	1.79577	hYVH1+Src_Monosome	Control_EV_Monosome	RecName: Full=40S ribosomal protein S7; AltName: Full=Small ribosomal subunit protein eS7	2334.99	2354.78	2010.54	1508.51	5364.73	4049.36	5524.01	5285.16	5387.38	4928.54	5292.58	5228.96
P62241.2	8	8	89.074	0.0018783	1.53238	hYVH1+Src_Monosome	Control_EV_Monosome	RecName: Full=40S ribosomal protein S8; AltName: Full=Small ribosomal subunit protein eS8	22547.4	20037.4	21023.1	30249.3	31012.7	31805.7	50563.6	41161.5	41607.6	36848.2	34420.4	35485.6
P46781.3	13	13	116.271	0.0512171	1.26105	hYVH1+Src_Monosome	Control_EV_Monosome	RecName: Full=40S ribosomal protein S9; AltName: Full=Small ribosomal subunit protein uS4	30519	25288.8	29289.9	24941.8	27819.3	28935.9	50623.4	37015.3	35723.6	28467.7	29292.3	29214.3
P08865.4	9	9	97.6643	0.0192372	1.33647	hYVH1+Src_Monosome	Control_EV_Monosome	RecName: Full=40S ribosomal protein SA; AltName: Full=37 kDa laminin receptor precursor; Short=37LRP; AltName: Full=37/67 kDa laminin receptor; Short=LRP/LR; AltName: Full=67 kDa laminin receptor; Short=67LR; AltName: Full=Colon carcinoma laminin-binding protein; AltName: Full=Laminin receptor 1; Short=LamR; AltName: Full=Laminin-binding protein precursor p40; Short=LBP/p40; AltName: Full=Multidr…	30864.6	19577.3	20263.6	34238.7	34117	33539.6	42234.9	34876	35646.2	37184.1	40635.7	40099.4
P08195.3	7	7	41.1533	0.000133163	1.58103	Control_EV_Monosome	hYVH1+Src_Monosome	RecName: Full=4F2 cell-surface antigen heavy chain; Short=4F2hc; AltName: Full=4F2 heavy chain antigen; AltName: Full=Lymphocyte activation antigen 4F2 large subunit; AltName: Full=Solute carrier family 3 member 2; AltName: CD_antigen=CD98	2525.32	2648.89	2659.32	2385.53	2787	2842.57	1820.67	1356.73	1281.73	1763.14	2023.39	1778.6
P05388.1;Q8NHW5.1	10	10	123.534	0.839142	1.10339	Control_EV_Monosome	hYVH1+Src_Monosome	RecName: Full=60S acidic ribosomal protein P0; AltName: Full=60S ribosomal protein L10E; AltName: Full=Large ribosomal subunit protein uL10	30643	20060.4	20215	52418.8	50799.3	50905.6	40632.2	23294.1	22378	38036.1	40134.5	39481
P05387.1	2	2	11.139	0.0131459	1.3492	hYVH1+Src_Monosome	Control_EV_Monosome	RecName: Full=60S acidic ribosomal protein P2; AltName: Full=Large ribosomal subunit protein P2; AltName: Full=Renal carcinoma antigen NY-REN-44	1143.85	1041.67	980.316	1702.87	1573.2	1524.72	2105.06	1717.26	1813.2	1852.84	1528.88	1731.3
P27635.4;Q96L21.3	5	5	42.9136	0.201048	1.17186	hYVH1+Src_Monosome	Control_EV_Monosome	RecName: Full=60S ribosomal protein L10; AltName: Full=Laminin receptor homolog; AltName: Full=Large ribosomal subunit protein uL16; AltName: Full=Protein QM; AltName: Full=Ribosomal protein L10; AltName: Full=Tumor suppressor QM	8422.04	6843.75	6676.44	10908.4	9821.16	10609.5	15015	9257.06	9354.4	9947.41	9134.26	9730.12
P62906.2	7	7	80.6342	0.258321	1.13122	hYVH1+Src_Monosome	Control_EV_Monosome	RecName: Full=60S ribosomal protein L10a; AltName: Full=CSA-19; AltName: Full=Large ribosomal subunit protein uL1; AltName: Full=Neural precursor cell expressed developmentally down-regulated protein 6; Short=NEDD-6	22807.2	21756.8	21094.7	32075.9	31084.1	32638.9	39959.7	26075.3	25518	32142.2	29425.6	29522.6
P62913.2	4	4	40.5898	0.0166534	1.2891	hYVH1+Src_Monosome	Control_EV_Monosome	RecName: Full=60S ribosomal protein L11; AltName: Full=CLL-associated antigen KW-12; AltName: Full=Large ribosomal subunit protein uL5	32779.1	28853.2	28156.4	37218.1	36066.4	38671.2	59583.4	41530.4	41446.1	39566.6	38263.6	39678.6
P30050.1	4	4	47.4682	0.274412	1.15112	hYVH1+Src_Monosome	Control_EV_Monosome	RecName: Full=60S ribosomal protein L12; AltName: Full=Large ribosomal subunit protein uL11	9535.59	7657.38	7890.16	17055.8	16416.5	16732.7	16589.5	12271.6	11965.8	15366.2	15063.5	15409.2
P26373.4	9	9	99.0898	0.00388479	1.3623	hYVH1+Src_Monosome	Control_EV_Monosome	RecName: Full=60S ribosomal protein L13; AltName: Full=Breast basic conserved protein 1; AltName: Full=Large ribosomal subunit protein eL13	45400.1	40890.7	60135.6	42645.7	50501.1	51929.9	82018.6	71963.7	67738.4	61214.5	56391.2	57787.9
P40429.2	8	8	64.6123	0.0133127	1.32079	hYVH1+Src_Monosome	Control_EV_Monosome	RecName: Full=60S ribosomal protein L13a; AltName: Full=23 kDa highly basic protein; AltName: Full=Large ribosomal subunit protein uL13	18753.1	18255.3	17696.1	24305.6	24106.7	25591.3	36371.8	28925.3	30101.2	25868.2	24230.4	24499.7
P50914.4	3	3	32.6625	0.0132114	1.39261	hYVH1+Src_Monosome	Control_EV_Monosome	RecName: Full=60S ribosomal protein L14; AltName: Full=CAG-ISL 7; AltName: Full=Large ribosomal subunit protein eL14	16099.5	14229.5	12797.4	16261.9	22824.2	22354.9	32566.6	22877.3	23587.5	22013.1	22699.7	21877.2
P61313.2	7	7	69.9102	0.85336	1.0139	hYVH1+Src_Monosome	Control_EV_Monosome	RecName: Full=60S ribosomal protein L15; AltName: Full=Large ribosomal subunit protein eL15	8178.06	5566.72	5652.53	14000.3	8164.97	8056.08	11167.4	5723.17	5910.97	8470.49	9532.32	9504.23
P18621.3	7	7	85.9646	0.0893048	1.18931	hYVH1+Src_Monosome	Control_EV_Monosome	RecName: Full=60S ribosomal protein L17; AltName: Full=60S ribosomal protein L23; AltName: Full=Large ribosomal subunit protein uL22; AltName: Full=PD-1	29179.1	23765.3	22952.2	36164	37189.1	40430.8	43354.4	36531.9	36076.3	35139.1	38293	36193.2
Q07020.2	5	5	56.1684	0.0373321	1.30222	hYVH1+Src_Monosome	Control_EV_Monosome	RecName: Full=60S ribosomal protein L18; AltName: Full=Large ribosomal subunit protein eL18	40084.8	30100.9	30746.2	42406.8	40568.3	42244.3	71954.7	46836.3	48044.4	43455.9	40632.1	43574.7
Q02543.2;P01148.1	2	2	12.2549	0.344111	1.18375	hYVH1+Src_Monosome	Control_EV_Monosome	RecName: Full=60S ribosomal protein L18a; AltName: Full=Large ribosomal subunit protein eL20	4728.04	2879	2617.79	999.866	5681.61	4022.18	3747.49	3177.22	3025.94	3882.29	5696.92	5244.16
P84098.1;O14746.1	3	3	24.2428	0.952823	1.08386	Control_EV_Monosome	hYVH1+Src_Monosome	RecName: Full=60S ribosomal protein L19; AltName: Full=Large ribosomal subunit protein eL19	6808.45	2438.27	2442.74	7502.17	4233.87	3841.18	3980.79	3772.8	3812.48	4603.24	4446.61	4541.21
P46778.2	6	6	56.9383	0.0020804	1.47473	hYVH1+Src_Monosome	Control_EV_Monosome	RecName: Full=60S ribosomal protein L21; AltName: Full=Large ribosomal subunit protein eL21	14576.7	14973.1	15047	17919	20758.6	22653.1	33598.4	26056.7	26014.9	23954.4	22480.8	24109.2
P35268.2	6	6	49.0835	0.0190503	1.56291	hYVH1+Src_Monosome	Control_EV_Monosome	RecName: Full=60S ribosomal protein L22; AltName: Full=EBER-associated protein; Short=EAP; AltName: Full=Epstein-Barr virus small RNA-associated protein; AltName: Full=Heparin-binding protein HBp15; AltName: Full=Large ribosomal subunit protein eL22	7436.33	6395.37	6514.81	15434.9	14278	14339.7	19253.4	13850.3	14342.2	18843.9	16676.2	17684
P62750.1	8	8	84.4438	0.0254258	1.32696	hYVH1+Src_Monosome	Control_EV_Monosome	RecName: Full=60S ribosomal protein L23a; AltName: Full=Large ribosomal subunit protein uL23	22336.3	18967.8	18556.4	29752.8	27965.3	29614.5	42914.7	32357.9	33750	30394.5	27308.7	28593.9
P83731.1	3	3	32.6419	0.00717511	1.37242	hYVH1+Src_Monosome	Control_EV_Monosome	RecName: Full=60S ribosomal protein L24; AltName: Full=60S ribosomal protein L30; AltName: Full=Large ribosomal subunit protein eL24	19405.2	18113.3	17360.5	25046	23128.4	24977.6	38307.9	29709.8	30227.7	27800.8	24334.5	25331.8
P61254.1;Q9UNX3.1	6	6	56.8328	0.00769525	1.30751	hYVH1+Src_Monosome	Control_EV_Monosome	RecName: Full=60S ribosomal protein L26; AltName: Full=Large ribosomal subunit protein uL24	9226.7	10178.6	9565.54	11848.3	12782.9	13637.5	18200.5	13582.5	14326.4	14916	12903.4	13987.4
P61353.2	5	5	74.1295	0.289672	1.11687	hYVH1+Src_Monosome	Control_EV_Monosome	RecName: Full=60S ribosomal protein L27; AltName: Full=Large ribosomal subunit protein eL27	21479.2	19087	18631.1	28998.3	26308.1	29134.6	33263.3	22121.9	22153.7	28213.4	26822	27851.1
P46776.2	3	3	24.7253	0.00709406	1.42114	hYVH1+Src_Monosome	Control_EV_Monosome	RecName: Full=60S ribosomal protein L27a; AltName: Full=Large ribosomal subunit protein uL15	16789	13383	13141.8	20882	18939.5	19867.5	33424.1	23051.9	23335.2	21617.7	22013.6	22939.2
P46779.3	4	4	30.0726	0.0438875	2.09077	hYVH1+Src_Monosome	Control_EV_Monosome	RecName: Full=60S ribosomal protein L28; AltName: Full=Large ribosomal subunit protein eL28	1957.13	293.637	321.956	3409.08	3829.66	397.844	5596.36	1563.01	3152.81	3487.82	3798.28	3747.04
P47914.2	3	3	30.3185	0.136783	1.31688	hYVH1+Src_Monosome	Control_EV_Monosome	RecName: Full=60S ribosomal protein L29; AltName: Full=Cell surface heparin-binding protein HIP; AltName: Full=Large ribosomal subunit protein eL29	9608.62	7054.26	4615.44	14803.7	14833.3	4920.27	12378.2	8473.27	10734	13062.1	14693.2	14188.1
P39023.2	11	11	94.4297	0.277775	1.15118	hYVH1+Src_Monosome	Control_EV_Monosome	RecName: Full=60S ribosomal protein L3; AltName: Full=HIV-1 TAR RNA-binding protein B; Short=TARBP-B; AltName: Full=Large ribosomal subunit protein uL3	17908.1	12255.8	11763.6	21268.7	20391	19169.3	26435.5	15833	15737.5	19895.3	20573.3	19817.1
P62899.1	5	5	42.4475	0.499257	1.23922	Control_EV_Monosome	hYVH1+Src_Monosome	RecName: Full=60S ribosomal protein L31; AltName: Full=Large ribosomal subunit protein eL31	6454.79	4749.98	3898.22	12911.7	10502.3	9536.29	6009.2	4337.16	4567.29	7479.09	8507.61	7876.48
P49207.3	3	3	34.8751	0.0394477	1.2631	hYVH1+Src_Monosome	Control_EV_Monosome	RecName: Full=60S ribosomal protein L34; AltName: Full=Large ribosomal subunit protein eL34	6646.63	6451.44	6125.08	10290	9619.19	9674.93	11347.3	10434	10655.6	11253.4	8877.85	9080.21
P42766.2	5	5	51.2313	0.192268	1.14443	hYVH1+Src_Monosome	Control_EV_Monosome	RecName: Full=60S ribosomal protein L35; AltName: Full=Large ribosomal subunit protein uL29	10885.2	10072.1	8018.6	16319.7	15741.6	12336.2	14085.2	11987.2	14282.3	13634.9	15063.3	14917.8
P18077.2	4	4	31.0265	0.0719994	1.33814	hYVH1+Src_Monosome	Control_EV_Monosome	RecName: Full=60S ribosomal protein L35a; AltName: Full=Cell growth-inhibiting gene 33 protein; AltName: Full=Large ribosomal subunit protein eL33	3043.29	2994.27	2887.67	6508.58	5906.85	6741.79	6659.17	5389.76	5617.37	7325.81	6012.55	6573.59
P36578.5;Q9BPX3.1	14	14	117.503	0.197029	1.18588	hYVH1+Src_Monosome	Control_EV_Monosome	RecName: Full=60S ribosomal protein L4; AltName: Full=60S ribosomal protein L1; AltName: Full=Large ribosomal subunit protein uL4	100533	77581.1	72953.7	73267.3	73534.6	77070.6	146323	87904.1	89692.9	76314.9	81470.2	81518.9
P46777.3	8	8	87.4631	0.0854861	1.17287	hYVH1+Src_Monosome	Control_EV_Monosome	RecName: Full=60S ribosomal protein L5; AltName: Full=Large ribosomal subunit protein uL18	27693.4	22610.2	18228.2	31297.7	30862.3	24371.2	30370.6	25997.3	30811.4	29720.7	33227.7	31740.4
Q02878.3	9	9	83.8777	0.0591252	1.25713	hYVH1+Src_Monosome	Control_EV_Monosome	RecName: Full=60S ribosomal protein L6; AltName: Full=Large ribosomal subunit protein eL6; AltName: Full=Neoplasm-related protein C140; AltName: Full=Tax-responsive enhancer element-binding protein 107; Short=TaxREB107	17637.2	13410.5	12877.3	23842.7	24562.7	22445.8	26317.3	24348.8	25856.3	21604.3	22790.9	23371.1
P18124.1	16	16	163.861	0.1191	1.10582	hYVH1+Src_Monosome	Control_EV_Monosome	RecName: Full=60S ribosomal protein L7; AltName: Full=Large ribosomal subunit protein uL30	45409	39120	35899.8	42492.9	42820	44441.9	56544.9	41662.5	42181	45835.5	46090.8	44342.3
P62424.2	11	11	125.818	0.0696762	1.23753	hYVH1+Src_Monosome	Control_EV_Monosome	RecName: Full=60S ribosomal protein L7a; AltName: Full=Large ribosomal subunit protein eL8; AltName: Full=PLA-X polypeptide; AltName: Full=Surfeit locus protein 3	33453.5	26571.7	25740.9	40226.4	36453.7	38018.9	57752.7	36670.1	36589.8	40517.5	37198.5	39353.5
P62917.2	6	6	85.8535	0.0221472	1.278	hYVH1+Src_Monosome	Control_EV_Monosome	RecName: Full=60S ribosomal protein L8; AltName: Full=Large ribosomal subunit protein uL2	17858.4	13840.6	13530.1	15429.7	22661.6	21286.9	18660	21745.8	22665.5	22916.4	23893.6	23806.7
P32969.1;Q5IFJ7.1	5	5	47.026	0.931097	1.01536	Control_EV_Monosome	hYVH1+Src_Monosome	RecName: Full=60S ribosomal protein L9; AltName: Full=Large ribosomal subunit protein uL6	25066.2	18103.4	17111.8	31286.2	28892.8	29367.2	35903	19604.2	18210	24798.2	25367.6	23677.6
P60709.1;P63261.1;Q562R1.2;Q9BYX7.1	14	14	159.485	4.7615e-07	2.54448	hYVH1+Src_Monosome	Control_EV_Monosome	RecName: Full=Actin_ cytoplasmic 1; AltName: Full=Beta-actin; Contains: RecName: Full=Actin_ cytoplasmic 1_ N-terminally processed	25791.1	23738.7	22744.2	33128.2	33145.8	35413.3	82757.9	69503	70151.2	71261.5	74024.6	74942.7
P25705.1	19	19	158.54	0.000109373	1.61963	Control_EV_Monosome	hYVH1+Src_Monosome	RecName: Full=ATP synthase subunit alpha_ mitochondrial; AltName: Full=ATP synthase F1 subunit alpha; Flags: Precursor	23858.9	20823.9	20655.6	16348.6	15338.9	16196.1	12963.6	11357.2	11143.4	11817.3	11036.7	11587.7
P06576.3	23	23	228.829	0.0322666	1.35147	Control_EV_Monosome	hYVH1+Src_Monosome	RecName: Full=ATP synthase subunit beta_ mitochondrial; AltName: Full=ATP synthase F1 subunit beta; Flags: Precursor	30402.3	26234	26387.7	19053	18555.2	19068.3	18334.7	12986.2	13265.1	19770.8	19308.7	19703.6
P36542.1	2	2	12.3222	0.348584	1.14906	hYVH1+Src_Monosome	Control_EV_Monosome	RecName: Full=ATP synthase subunit gamma_ mitochondrial; AltName: Full=ATP synthase F1 subunit gamma; AltName: Full=F-ATPase gamma subunit; Flags: Precursor	8944.14	9131.31	8777.92	7087.1	6216.26	6338.14	13544.9	9286.72	9104.94	7042.72	7319.39	7126.8
Q8IUR6.2	2	2	10.863	0.958447	1.02974	hYVH1+Src_Monosome	Control_EV_Monosome	RecName: Full=CREB3 regulatory factor; AltName: Full=Luman recruitment factor; Short=LRF	13133.5	12320.4	12211.5	4617.04	4945.08	4856.73	16221.8	12150.7	12085.7	5216.58	4002.26	3956.26
P39656.4	6	6	39.1421	0.00344811	1.23427	Control_EV_Monosome	hYVH1+Src_Monosome	RecName: Full=Dolichyl-diphosphooligosaccharide--protein glycosyltransferase 48 kDa subunit; Short=DDOST 48 kDa subunit; Short=Oligosaccharyl transferase 48 kDa subunit; Flags: Precursor	6357.95	5430.78	4779.64	5925.17	5832.54	4968.77	4731.95	3907.99	4354.81	4761.7	4477.48	4741.34
P04843.1	16	16	108.627	0.0864277	1.28835	Control_EV_Monosome	hYVH1+Src_Monosome	RecName: Full=Dolichyl-diphosphooligosaccharide--protein glycosyltransferase subunit 1; AltName: Full=Dolichyl-diphosphooligosaccharide--protein glycosyltransferase 67 kDa subunit; AltName: Full=Ribophorin I; Short=RPN-I; AltName: Full=Ribophorin-1; Flags: Precursor	11003.2	7498.3	7434.43	9136.26	9145.98	9271.89	7344.35	4435.71	4163.46	7778.39	9004.45	8791.94
P04844.3	8	8	64.4362	0.000913426	1.32451	Control_EV_Monosome	hYVH1+Src_Monosome	RecName: Full=Dolichyl-diphosphooligosaccharide--protein glycosyltransferase subunit 2; AltName: Full=Dolichyl-diphosphooligosaccharide--protein glycosyltransferase 63 kDa subunit; AltName: Full=RIBIIR; AltName: Full=Ribophorin II; Short=RPN-II; AltName: Full=Ribophorin-2; Flags: Precursor	7089.64	5766.04	5777.4	6097.58	6027.53	5884.01	4826.05	4096.08	3718.76	4948.34	5072.77	5002.65
P13639.4	4	4	24.0011	0.000542547	1.68718	hYVH1+Src_Monosome	Control_EV_Monosome	RecName: Full=Elongation factor 2; Short=EF-2	1777.49	1890.28	2006.48	3110.32	2827.1	2700.63	4584.71	4114.76	4521.14	3831.52	3385.83	3709.41
P11021.2;O95399.1	10	10	67.3061	0.104477	1.24081	hYVH1+Src_Monosome	Control_EV_Monosome	RecName: Full=Endoplasmic reticulum chaperone BiP; AltName: Full=78 kDa glucose-regulated protein; Short=GRP-78; AltName: Full=Binding-immunoglobulin protein; Short=BiP; AltName: Full=Heat shock protein 70 family protein 5; Short=HSP70 family protein 5; AltName: Full=Heat shock protein family A member 5; AltName: Full=Immunoglobulin heavy chain-binding protein; Flags: Precursor	1758.57	2666.7	2189.56	1304.53	2520.75	1859.57	1784.56	2455.05	2668.89	2857.46	2839.34	2656.24
O75477.1	3	3	21.622	0.10167	1.22623	Control_EV_Monosome	hYVH1+Src_Monosome	RecName: Full=Erlin-1; AltName: Full=Endoplasmic reticulum lipid raft-associated protein 1; AltName: Full=Protein KE04; AltName: Full=Stomatin-prohibitin-flotillin-HflC/K domain-containing protein 1; Short=SPFH domain-containing protein 1	4609.68	3859.42	3793.94	3919.46	3787.19	3797.97	2677.07	2196.12	2151.43	3961.24	4246.39	4150.4
O94905.1	3	3	19.5356	0.126585	1.15201	Control_EV_Monosome	hYVH1+Src_Monosome	RecName: Full=Erlin-2; AltName: Full=Endoplasmic reticulum lipid raft-associated protein 2; AltName: Full=Stomatin-prohibitin-flotillin-HflC/K domain-containing protein 2; Short=SPFH domain-containing protein 2	3849.44	3795.77	3421.85	3206.82	3215.84	3260.55	1929.57	3037.57	3052.66	3307.3	3300.38	3384.71
P27105.3	9	9	74.7365	0.660177	1.09063	hYVH1+Src_Monosome	Control_EV_Monosome	RecName: Full=Erythrocyte band 7 integral membrane protein; AltName: Full=Protein 7.2b; AltName: Full=Stomatin	34584.5	15240.8	14617.5	20126	25253.3	13410.4	20899.2	13077	14771.9	25255.4	29965.1	30432.4
P56537.1	4	4	22.9107	0.00057378	2.04189	hYVH1+Src_Monosome	Control_EV_Monosome	RecName: Full=Eukaryotic translation initiation factor 6; Short=eIF-6; AltName: Full=B(2)GCN homolog; AltName: Full=B4 integrin interactor; AltName: Full=CAB; AltName: Full=p27(BBP)	967.47	919.224	797.066	1294.52	1264.96	1332.8	1564.15	1754.99	1792.13	2880.31	2716.89	2719.11
O75955.3	3	3	16.4518	0.163445	1.16981	hYVH1+Src_Monosome	Control_EV_Monosome	RecName: Full=Flotillin-1	1019.11	888.324	953.2	1316.86	1308.81	1454.55	1224.12	1155.17	1079.65	1557.51	1566.81	1536.24
Q14254.2	4	4	22.5683	0.388363	1.14764	hYVH1+Src_Monosome	Control_EV_Monosome	RecName: Full=Flotillin-2; AltName: Full=Epidermal surface antigen; Short=ESA; AltName: Full=Membrane component chromosome 17 surface marker 1	1046.95	1079.17	978.852	1319.19	1480.06	1459.81	971.301	1096.55	1150.5	1784.77	1748.77	1699.34
Q9BQ67.1	2	2	11.6449	0.0560669	1.11546	hYVH1+Src_Monosome	Control_EV_Monosome	RecName: Full=Glutamate-rich WD repeat-containing protein 1	582.588	589.908	682.165	601.599	656.799	730.042	660.537	683.479	640.31	756.636	783.429	762.423
A8MTJ3.2;P04899.3;P09471.4;P11488.5;P19087.4;P38405.1;P63092.1;P63096.2;Q03113.4;Q14344.2;Q5JWF2.2	2	2	11.6775	0.0451439	1.19312	hYVH1+Src_Monosome	Control_EV_Monosome	RecName: Full=Guanine nucleotide-binding protein G(t) subunit alpha-3; AltName: Full=Gustducin alpha-3 chain	3118.55	3372.94	3923.72	2783.85	3366.76	3500.75	4846.08	4486.63	4130.64	3501.67	3454.1	3522.72
P34931.2	2	2	10.7523	0.436045	1.05112	Control_EV_Monosome	hYVH1+Src_Monosome	RecName: Full=Heat shock 70 kDa protein 1-like; Short=Heat shock 70 kDa protein 1L; AltName: Full=Heat shock 70 kDa protein 1-Hom; Short=HSP70-Hom	430.094	350.145	359.237	321.613	367.305	372.856	344.568	322.171	281.007	398.016	371.273	377.151
P0DMV8.1;P0DMV9.1;P17066.2;P48741.2	12	12	86.3408	0.102572	1.1967	Control_EV_Monosome	hYVH1+Src_Monosome	RecName: Full=Heat shock 70 kDa protein 1A; AltName: Full=Heat shock 70 kDa protein 1; Short=HSP70-1; Short=HSP70.1	4683.59	3643.7	3719.2	4373.65	4338.55	4534.24	3895.82	2623.72	2380.09	3873.14	4274.58	4088.18
P11142.1	13	13	106.624	0.367434	1.04842	hYVH1+Src_Monosome	Control_EV_Monosome	RecName: Full=Heat shock cognate 71 kDa protein; AltName: Full=Heat shock 70 kDa protein 8; AltName: Full=Lipopolysaccharide-associated protein 1; Short=LAP-1; Short=LPS-associated protein 1	8375.54	7985.72	7836.65	7445.63	7115.98	7708.96	7107.31	7688.57	7702.25	9519.69	8391.3	8309.16
P07900.5;P08238.4;Q14568.2;Q58FF8.2;Q12931.3	3	3	18.0269	0.163248	1.12794	Control_EV_Monosome	hYVH1+Src_Monosome	RecName: Full=Heat shock protein HSP 90-alpha; AltName: Full=Heat shock 86 kDa; Short=HSP 86; Short=HSP86; AltName: Full=Lipopolysaccharide-associated protein 2; Short=LAP-2; Short=LPS-associated protein 2; AltName: Full=Renal carcinoma antigen NY-REN-38	2059.41	1623.36	1494.36	2210.23	2162.97	1923.1	1953.11	1655.98	1682.9	1468.44	1735.89	1675.67
Q00839.6	2	2	10.8118	0.0018662	2.56797	Control_EV_Monosome	hYVH1+Src_Monosome	RecName: Full=Heterogeneous nuclear ribonucleoprotein U; Short=hnRNP U; AltName: Full=GRIP120; AltName: Full=Nuclear p120 ribonucleoprotein; AltName: Full=Scaffold-attachment factor A; Short=SAF-A; AltName: Full=p120; AltName: Full=pp120	586.378	1126.24	1042.7	1097.3	1695.64	1623.04	234.504	404.723	327.129	616.492	593.511	616.236
P07910.4;B2RXH8.1;B7ZW38.1;O60812.1;P0DMR1.1	5	5	31.3461	0.0123639	1.34783	Control_EV_Monosome	hYVH1+Src_Monosome	RecName: Full=Heterogeneous nuclear ribonucleoproteins C1/C2; Short=hnRNP C1/C2	5066.37	3878.76	3872.6	5408.75	5536.94	5608.46	4528.01	3020.85	2936.59	3637.41	3849.71	3819.38
O00458.4	4	4	23.7306	0.0636215	2.0749	Control_EV_Monosome	hYVH1+Src_Monosome	RecName: Full=Interferon-related developmental regulator 1; AltName: Full=Nerve growth factor-inducible protein PC4	1686.31	618.835	614.824	2083.08	2635.27	2138.43	901.71	490.073	505.444	957.786	924.19	932.703
Q01650.2	4	4	28.0597	0.00955003	1.85833	Control_EV_Monosome	hYVH1+Src_Monosome	RecName: Full=Large neutral amino acids transporter small subunit 1; AltName: Full=4F2 light chain; Short=4F2 LC; Short=4F2LC; AltName: Full=CD98 light chain; AltName: Full=Integral membrane protein E16; AltName: Full=L-type amino acid transporter 1; Short=hLAT1; AltName: Full=Solute carrier family 7 member 5; AltName: Full=y+ system cationic amino acid transporter	4349.89	2686.8	2752.96	4200.15	3921.51	3020	893.708	1320.11	1192.11	2705.83	2527.99	2623.78
Q96AG4.1	2	2	12.9748	0.0127861	1.123	Control_EV_Monosome	hYVH1+Src_Monosome	RecName: Full=Leucine-rich repeat-containing protein 59; AltName: Full=Ribosome-binding protein p34; Short=p34; Contains: RecName: Full=Leucine-rich repeat-containing protein 59_ N-terminally processed	1190.22	1164.33	1079.82	1185.68	1161.37	1257.41	1114.06	988.349	1032.82	1085.52	913.872	1133.26
Q14764.4	22	22	176.724	0.0214121	1.2651	hYVH1+Src_Monosome	Control_EV_Monosome	RecName: Full=Major vault protein; Short=MVP; AltName: Full=Lung resistance-related protein	13906.4	11878	19039.4	10976.7	14829.1	15497.4	19343.3	20915.3	19039.9	16950.1	16409.6	16301
O15427.1	2	2	10.4166	0.693325	1.02934	Control_EV_Monosome	hYVH1+Src_Monosome	RecName: Full=Monocarboxylate transporter 4; Short=MCT 4; AltName: Full=Solute carrier family 16 member 3	6031.66	1516.1	1578.76	7758.61	8809.47	1457.6	6330.5	1617.16	2745.7	5504.16	4761.4	5419.24
P67809.3	6	6	43.4017	7.21261e-07	2.10168	Control_EV_Monosome	hYVH1+Src_Monosome	RecName: Full=Nuclease-sensitive element-binding protein 1; AltName: Full=CCAAT-binding transcription factor I subunit A; Short=CBF-A; AltName: Full=DNA-binding protein B; Short=DBPB; AltName: Full=Enhancer factor I subunit A; Short=EFI-A; AltName: Full=Y-box transcription factor; AltName: Full=Y-box-binding protein 1; Short=YB-1	6510.04	6691.53	6767.58	6212.45	7523.14	8946.39	2963.43	3271.27	3059.62	3723.35	3759.26	3516.91
Q9BZE4.3	3	3	15.9961	0.16487	1.22676	hYVH1+Src_Monosome	Control_EV_Monosome	RecName: Full=Nucleolar GTP-binding protein 1; AltName: Full=Chronic renal failure gene protein; AltName: Full=GTP-binding protein NGB	674.595	714.334	786.762	988.751	1005.78	1075.77	1347.04	1313.47	1272.4	841.677	799.424	861.548
Q9NR30.5	2	2	10.8289	0.122275	1.15852	Control_EV_Monosome	hYVH1+Src_Monosome	RecName: Full=Nucleolar RNA helicase 2; AltName: Full=DEAD box protein 21; AltName: Full=Gu-alpha; AltName: Full=Nucleolar RNA helicase Gu; AltName: Full=Nucleolar RNA helicase II; AltName: Full=RH II/Gu	1155.65	1028.54	1018.53	1209.47	1264.82	1281.72	1298.03	1100.62	1150.08	790.906	883.775	783.192
P19338.3	12	12	93.4022	7.58715e-09	3.42107	Control_EV_Monosome	hYVH1+Src_Monosome	RecName: Full=Nucleolin; AltName: Full=Protein C23	6406.44	5589.43	5933.56	5966.07	5508.63	5658.99	2154.15	1402.59	1407.38	1761.54	1712.65	1810.86
Q06830.1;P32119.5	2	2	11.8277	0.721883	1.21502	hYVH1+Src_Monosome	Control_EV_Monosome	RecName: Full=Peroxiredoxin-1; AltName: Full=Natural killer cell-enhancing factor A; Short=NKEF-A; AltName: Full=Proliferation-associated gene protein; Short=PAG; AltName: Full=Thioredoxin peroxidase 2; AltName: Full=Thioredoxin-dependent peroxide reductase 2	1848.77	1491.37	1235.13	765.934	702.296	618.549	2231.4	1876.02	1995.52	783.324	484.898	723.358
Q8NC51.2	3	3	18.0576	0.011472	2.13175	hYVH1+Src_Monosome	Control_EV_Monosome	RecName: Full=Plasminogen activator inhibitor 1 RNA-binding protein; AltName: Full=PAI1 RNA-binding protein 1; Short=PAI-RBP1; AltName: Full=SERPINE1 mRNA-binding protein 1	462.684	401.837	379.592	1420.72	1230.66	1298.88	1828.62	1242.91	1253.56	2120.64	2291.16	2336.22
P11940.2	16	16	130.445	0.00445076	1.30826	Control_EV_Monosome	hYVH1+Src_Monosome	RecName: Full=Polyadenylate-binding protein 1; Short=PABP-1; Short=Poly(A)-binding protein 1	11784.6	10135.9	10297.6	12301.6	11646.2	13048.6	11387	9082.78	9262.04	7668.24	7690.72	7815.02
Q13310.1	7	7	47.1387	0.00444632	1.28418	Control_EV_Monosome	hYVH1+Src_Monosome	RecName: Full=Polyadenylate-binding protein 4; Short=PABP-4; Short=Poly(A)-binding protein 4; AltName: Full=Activated-platelet protein 1; Short=APP-1; AltName: Full=Inducible poly(A)-binding protein; Short=iPABP	3351.06	3049.7	3133.64	3310.81	3414.73	3298.51	3237.79	2752.59	2705.64	2097.49	2138.73	2298.12
A5A3E0.2;P0CG38.1;Q6S8J3.3	2	2	10.1275	0.400799	1.09647	Control_EV_Monosome	hYVH1+Src_Monosome	RecName: Full=POTE ankyrin domain family member F; AltName: Full=ANKRD26-like family C member 1B; AltName: Full=Chimeric POTE-actin protein	318.184	400.562	431.583	407.225	470.213	446.077	249.294	266.615	252.635	541.154	444.747	501.738
P35232.1	13	13	91.8114	0.911568	1.0175	Control_EV_Monosome	hYVH1+Src_Monosome	RecName: Full=Prohibitin	10965.1	6783.25	7138.98	6859.2	6807.92	6494.33	9446.53	5846.8	6175.21	7324.2	7808.72	7672.63
Q99623.2	11	11	69.8307	0.305268	1.16556	hYVH1+Src_Monosome	Control_EV_Monosome	RecName: Full=Prohibitin-2; AltName: Full=B-cell receptor-associated protein BAP37; AltName: Full=D-prohibitin; AltName: Full=Repressor of estrogen receptor activity	273861	206350	236600	170979	188960	196450	385482	252316	246869	196458	201428	201439
P59190.1;P61006.1;P61026.1;P62820.3;Q15286.1;Q92928.2;Q92930.2;Q9H0U4.1;O95716.1;P20336.1;P20337.2;P20338.3;P20340.3;P51153.1;P61018.1;P61106.4;Q14964.2;Q15771.2;Q6IQ22.3;Q86YS6.1;Q96AX2.3;Q96DA2.1;Q96E17.1;Q9H082.1;Q9NRW1.1	2	2	12.3094	0.564278	1.0213	Control_EV_Monosome	hYVH1+Src_Monosome	RecName: Full=Ras-related protein Rab-15	1549.5	1386.34	1477.49	1441.33	1332.64	1331.72	1437.28	1394.8	1472.64	1353.37	1239.69	1443.55
P63244.3	9	9	88.9934	0.00322549	1.49743	hYVH1+Src_Monosome	Control_EV_Monosome	RecName: Full=Receptor of activated protein C kinase 1; AltName: Full=Cell proliferation-inducing gene 21 protein; AltName: Full=Guanine nucleotide-binding protein subunit beta-2-like 1; AltName: Full=Guanine nucleotide-binding protein subunit beta-like protein 12.3; AltName: Full=Human lung cancer oncogene 7 protein; Short=HLC-7; AltName: Full=Receptor for activated C kinase; AltName: Full=Small…	39468	33560.7	32490.1	43992.9	44677	46934	83710.2	63057.5	61791.5	49134.9	51505.7	51864
P16615.1;O14983.1	6	6	34.5283	0.00032835	1.364	Control_EV_Monosome	hYVH1+Src_Monosome	RecName: Full=Sarcoplasmic/endoplasmic reticulum calcium ATPase 2; Short=SERCA2; Short=SR Ca(2+)-ATPase 2; AltName: Full=Calcium pump 2; AltName: Full=Calcium-transporting ATPase sarcoplasmic reticulum type_ slow twitch skeletal muscle isoform; AltName: Full=Endoplasmic reticulum class 1/2 Ca(2+) ATPase	2270.16	2283.09	2382.28	1798.03	1785.61	1834.56	1574.3	1480.05	1514.39	1530.67	1461.69	1495.92
Q96P63.1	3	3	17.0751	0.924718	1.02121	hYVH1+Src_Monosome	Control_EV_Monosome	RecName: Full=Serpin B12	1502.44	1366.93	1390.86	324.325	309.186	358.086	1576.23	1492.26	1443.48	307.812	253.301	290.179
P55072.4	3	3	16.1934	0.00942092	1.35117	Control_EV_Monosome	hYVH1+Src_Monosome	RecName: Full=Transitional endoplasmic reticulum ATPase; Short=TER ATPase; AltName: Full=15S Mg(2+)-ATPase p97 subunit; AltName: Full=Valosin-containing protein; Short=VCP	1126.49	915.052	882.892	868.72	873.267	874.666	743.717	504.98	508.767	813.9	766.721	762.873
Q9BTV4.1	3	3	17.3089	1.21435e-05	1.62994	Control_EV_Monosome	hYVH1+Src_Monosome	RecName: Full=Transmembrane protein 43; AltName: Full=Protein LUMA	1884.39	1990.72	1861.72	2157	2016.03	1990.2	1129.32	1069.1	1010.35	1281.92	1362.89	1447.33
P68363.1;Q71U36.1;Q9BQE3.1;Q13748.3;Q6PEY2.2;P68366.1;Q9NY65.1	5	5	38.6326	0.000398544	1.75704	Control_EV_Monosome	hYVH1+Src_Monosome	RecName: Full=Tubulin alpha-1B chain; AltName: Full=Alpha-tubulin ubiquitous; AltName: Full=Tubulin K-alpha-1; AltName: Full=Tubulin alpha-ubiquitous chain; Contains: RecName: Full=Detyrosinated tubulin alpha-1B chain	2999.65	2704.03	2673.41	2500.83	2348.72	2455.69	1318.22	1059.22	1087.85	1835.08	1843.48	1781.57
P62987.2;P0CG47.1;P0CG48.3;P62979.2	5	5	45.0019	0.342919	1.07486	Control_EV_Monosome	hYVH1+Src_Monosome	RecName: Full=Ubiquitin-60S ribosomal protein L40; AltName: Full=CEP52; AltName: Full=Ubiquitin A-52 residue ribosomal protein fusion product 1; Contains: RecName: Full=Ubiquitin; Contains: RecName: Full=60S ribosomal protein L40; AltName: Full=Large ribosomal subunit protein eL40; Flags: Precursor	20728	17561.3	18005.2	22472.1	21423.7	22636.1	21334	15913.4	15176.8	19981.1	21259.6	20607.3
Q9BRJ6.1	2	2	11.206	0.011102	2.21994	Control_EV_Monosome	hYVH1+Src_Monosome	RecName: Full=Uncharacterized protein C7orf50	516.519	592.276	589.318	1107.88	1289.71	1354.77	259.294	253.739	237.419	595.351	550.831	558.602
P61421.1	2	2	11.7567	0.0951592	1.15914	hYVH1+Src_Monosome	Control_EV_Monosome	RecName: Full=V-type proton ATPase subunit d 1; Short=V-ATPase subunit d 1; AltName: Full=32 kDa accessory protein; AltName: Full=V-ATPase 40 kDa accessory protein; AltName: Full=V-ATPase AC39 subunit; Short=p39; AltName: Full=Vacuolar proton pump subunit d 1	964.543	827.539	858.602	1144.57	956.075	1024.75	906.047	983.882	1031.43	1341.94	1222.19	1209.81

## Sheet: Monosome_Quant
									Normalized abundance
									Control_EV_Monosome						hYVH1+Src_Monosome
Accession	Peptide count	Unique peptides	Confidence score	Anova (p)	Max fold change	Highest mean condition	Lowest mean condition	Description	EV13a_001	EV13a_002	EV13b_001	EV13b_002	EV13c_001	EV13c_002	YS13a_001	YS13a_002	YS13b_001	YS13b_002	YS13c_001	YS13c_002	Control A (avg)	Control B (avg)	Control C (avg)	hYVH1+Src A (avg)	hYVH1+Src B (avg)	hYVH1+Src C (avg)	t-test
P19338.3	12	12	93.4022	7.58715e-09	3.42107	Control_EV_Monosome	hYVH1+Src_Monosome	RecName: Full=Nucleolin; AltName: Full=Protein C23	6406.44	5589.43	5933.56	5966.07	5508.63	5658.99	2154.15	1402.59	1407.38	1761.54	1712.65	1810.86	5997.93	5949.82	5583.81	1778.37	1584.46	1761.75	0.00153753
P67809.3	6	6	43.4017	7.21261e-07	2.10168	Control_EV_Monosome	hYVH1+Src_Monosome	RecName: Full=Nuclease-sensitive element-binding protein 1; AltName: Full=CCAAT-binding transcription factor I subunit A; Short=CBF-A; AltName: Full=DNA-binding protein B; Short=DBPB; AltName: Full=Enhancer factor I subunit A; Short=EFI-A; AltName: Full=Y-box transcription factor; AltName: Full=Y-box-binding protein 1; Short=YB-1	6510.04	6691.53	6767.58	6212.45	7523.14	8946.39	2963.43	3271.27	3059.62	3723.35	3759.26	3516.91	6600.79	6490.01	8234.77	3117.35	3391.48	3638.09	0.0142228
Q9BTV4.1	3	3	17.3089	1.21435e-05	1.62994	Control_EV_Monosome	hYVH1+Src_Monosome	RecName: Full=Transmembrane protein 43; AltName: Full=Protein LUMA	1884.39	1990.72	1861.72	2157	2016.03	1990.2	1129.32	1069.1	1010.35	1281.92	1362.89	1447.33	1937.56	2009.36	2003.11	1099.21	1146.14	1405.11	0.0119541
P25705.1	19	19	158.54	0.000109373	1.61963	Control_EV_Monosome	hYVH1+Src_Monosome	RecName: Full=ATP synthase subunit alpha_ mitochondrial; AltName: Full=ATP synthase F1 subunit alpha; Flags: Precursor	23858.9	20823.9	20655.6	16348.6	15338.9	16196.1	12963.6	11357.2	11143.4	11817.3	11036.7	11587.7	22341.4	18502.1	15767.5	12160.4	11480.4	11312.2	0.0487885
P08195.3	7	7	41.1533	0.000133163	1.58103	Control_EV_Monosome	hYVH1+Src_Monosome	RecName: Full=4F2 cell-surface antigen heavy chain; Short=4F2hc; AltName: Full=4F2 heavy chain antigen; AltName: Full=Lymphocyte activation antigen 4F2 large subunit; AltName: Full=Solute carrier family 3 member 2; AltName: CD_antigen=CD98	2525.32	2648.89	2659.32	2385.53	2787	2842.57	1820.67	1356.73	1281.73	1763.14	2023.39	1778.6	2587.1	2522.43	2814.78	1588.7	1522.43	1900.99	0.000859233
P16615.1;O14983.1	6	6	34.5283	0.00032835	1.364	Control_EV_Monosome	hYVH1+Src_Monosome	RecName: Full=Sarcoplasmic/endoplasmic reticulum calcium ATPase 2; Short=SERCA2; Short=SR Ca(2+)-ATPase 2; AltName: Full=Calcium pump 2; AltName: Full=Calcium-transporting ATPase sarcoplasmic reticulum type_ slow twitch skeletal muscle isoform; AltName: Full=Endoplasmic reticulum class 1/2 Ca(2+) ATPase	2270.16	2283.09	2382.28	1798.03	1785.61	1834.56	1574.3	1480.05	1514.39	1530.67	1461.69	1495.92	2276.63	2090.16	1810.09	1527.18	1522.53	1478.8	0.0452707
P68363.1;Q71U36.1;Q9BQE3.1;Q13748.3;Q6PEY2.2;P68366.1;Q9NY65.1	5	5	38.6326	0.000398544	1.87704	Control_EV_Monosome	hYVH1+Src_Monosome	RecName: Full=Tubulin alpha-1B chain; AltName: Full=Alpha-tubulin ubiquitous; AltName: Full=Tubulin K-alpha-1; AltName: Full=Tubulin alpha-ubiquitous chain; Contains: RecName: Full=Detyrosinated tubulin alpha-1B chain	2999.65	2704.03	2673.41	2500.83	2348.72	2455.69	1318.22	1059.22	1087.85	1535.08	1643.48	1681.57	2851.84	2587.12	2402.21	1188.72	1311.46	1662.53	0.044514
P04844.3	8	8	64.4362	0.000913426	1.32451	Control_EV_Monosome	hYVH1+Src_Monosome	RecName: Full=Dolichyl-diphosphooligosaccharide--protein glycosyltransferase subunit 2; AltName: Full=Dolichyl-diphosphooligosaccharide--protein glycosyltransferase 63 kDa subunit; AltName: Full=RIBIIR; AltName: Full=Ribophorin II; Short=RPN-II; AltName: Full=Ribophorin-2; Flags: Precursor	7089.64	5766.04	5777.4	6097.58	6027.53	5884.01	4826.05	4096.08	3718.76	4948.34	5072.77	5002.65	6427.84	5937.49	5955.77	4461.06	4333.55	5037.71	0.0397322
P39656.4	6	6	39.1421	0.00344811	1.23427	Control_EV_Monosome	hYVH1+Src_Monosome	RecName: Full=Dolichyl-diphosphooligosaccharide--protein glycosyltransferase 48 kDa subunit; Short=DDOST 48 kDa subunit; Short=Oligosaccharyl transferase 48 kDa subunit; Flags: Precursor	6357.95	5430.78	4779.64	5925.17	5832.54	4968.77	4731.95	3907.99	4354.81	4761.7	4477.48	4741.34	5894.36	5352.4	5400.66	4319.97	4558.26	4609.41	0.0561014
Q13310.1	7	7	47.1387	0.00444632	1.28418	Control_EV_Monosome	hYVH1+Src_Monosome	RecName: Full=Polyadenylate-binding protein 4; Short=PABP-4; Short=Poly(A)-binding protein 4; AltName: Full=Activated-platelet protein 1; Short=APP-1; AltName: Full=Inducible poly(A)-binding protein; Short=iPABP	3351.06	3049.7	3133.64	3310.81	3414.73	3298.51	3237.79	2752.59	2705.64	2097.49	2138.73	2298.12	3200.38	3222.22	3356.62	2995.19	2401.56	2218.42	0.118969
P11940.2	16	16	130.445	0.00445076	1.30826	Control_EV_Monosome	hYVH1+Src_Monosome	RecName: Full=Polyadenylate-binding protein 1; Short=PABP-1; Short=Poly(A)-binding protein 1	11784.6	10135.9	10297.6	12301.6	11646.2	13048.6	11387	9082.78	9262.04	7668.24	7690.72	7815.02	10960.3	11299.6	12347.4	10234.9	8465.14	7752.87	0.135689
P55072.4	3	3	16.1934	0.00942092	1.35117	Control_EV_Monosome	hYVH1+Src_Monosome	RecName: Full=Transitional endoplasmic reticulum ATPase; Short=TER ATPase; AltName: Full=15S Mg(2+)-ATPase p97 subunit; AltName: Full=Valosin-containing protein; Short=VCP	1126.49	915.052	882.892	868.72	873.267	874.666	743.717	504.98	508.767	813.9	766.721	762.873	1020.77	875.806	873.967	624.348	661.334	764.797	0.103554
Q01650.2	4	4	28.0597	0.00955003	1.85833	Control_EV_Monosome	hYVH1+Src_Monosome	RecName: Full=Large neutral amino acids transporter small subunit 1; AltName: Full=4F2 light chain; Short=4F2 LC; Short=4F2LC; AltName: Full=CD98 light chain; AltName: Full=Integral membrane protein E16; AltName: Full=L-type amino acid transporter 1; Short=hLAT1; AltName: Full=Solute carrier family 7 member 5; AltName: Full=y+ system cationic amino acid transporter	4349.89	2686.8	2752.96	4200.15	3921.51	3020	893.708	1320.11	1192.11	2705.83	2527.99	2623.78	3518.35	3476.55	3470.75	1106.91	1948.97	2575.89	0.067088
P07910.4;B2RXH8.1;B7ZW38.1;O60812.1;P0DMR1.1	5	5	31.3461	0.0123639	1.34783	Control_EV_Monosome	hYVH1+Src_Monosome	RecName: Full=Heterogeneous nuclear ribonucleoproteins C1/C2; Short=hnRNP C1/C2	5066.37	3878.76	3872.6	5408.75	5536.94	5608.46	4528.01	3020.85	2936.59	3637.41	3849.71	3819.38	4472.56	4640.68	5572.7	3774.43	3287	3834.54	0.0531899
P06576.3	23	23	228.829	0.0322666	1.35147	Control_EV_Monosome	hYVH1+Src_Monosome	RecName: Full=ATP synthase subunit beta_ mitochondrial; AltName: Full=ATP synthase F1 subunit beta; Flags: Precursor	30402.3	26234	26387.7	19053	18555.2	19068.3	18334.7	12986.2	13265.1	19770.8	19308.7	19703.6	28318.1	22720.3	18811.8	15660.4	16517.9	19506.1	0.256842
O00458.4	4	4	23.7306	0.0636215	2.0749	Control_EV_Monosome	hYVH1+Src_Monosome	RecName: Full=Interferon-related developmental regulator 1; AltName: Full=Nerve growth factor-inducible protein PC4	1686.31	618.835	614.824	2083.08	2635.27	2138.43	901.71	490.073	505.444	957.786	924.19	932.703	1152.57	1348.95	2386.85	695.891	731.615	928.446	0.112921
P04843.1	16	16	108.627	0.0864277	1.28835	Control_EV_Monosome	hYVH1+Src_Monosome	RecName: Full=Dolichyl-diphosphooligosaccharide--protein glycosyltransferase subunit 1; AltName: Full=Dolichyl-diphosphooligosaccharide--protein glycosyltransferase 67 kDa subunit; AltName: Full=Ribophorin I; Short=RPN-I; AltName: Full=Ribophorin-1; Flags: Precursor	11003.2	7498.3	7434.43	9136.26	9145.98	9271.89	7344.35	4435.71	4163.46	7778.39	9004.45	8791.94	9250.76	8285.34	9208.94	5890.03	5970.92	8898.2	0.155516
P62269.3	9	9	66.9359	0.0991023	1.39303	Control_EV_Monosome	hYVH1+Src_Monosome	RecName: Full=40S ribosomal protein S18; AltName: Full=Ke-3; Short=Ke3; AltName: Full=Small ribosomal subunit protein uS13	497417	339348	329922	344486	316961	314282	311269	117309	110521	322763	345846	330239	418382	337204	315621	214289	216642	338043	0.26714
O75477.1	3	3	21.622	0.10167	1.22623	Control_EV_Monosome	hYVH1+Src_Monosome	RecName: Full=Erlin-1; AltName: Full=Endoplasmic reticulum lipid raft-associated protein 1; AltName: Full=Protein KE04; AltName: Full=Stomatin-prohibitin-flotillin-HflC/K domain-containing protein 1; Short=SPFH domain-containing protein 1	4609.68	3859.42	3793.94	3919.46	3787.19	3797.97	2677.07	2196.12	2151.43	3961.24	4246.39	4150.4	4234.55	3856.7	3792.58	2436.59	3056.33	4198.4	0.370057
P0DMV8.1;P0DMV9.1;P17066.2;P48741.2	12	12	86.3408	0.102572	1.1967	Control_EV_Monosome	hYVH1+Src_Monosome	RecName: Full=Heat shock 70 kDa protein 1A; AltName: Full=Heat shock 70 kDa protein 1; Short=HSP70-1; Short=HSP70.1	4683.59	3643.7	3719.2	4373.65	4338.55	4534.24	3895.82	2623.72	2380.09	3873.14	4274.58	4088.18	4163.65	4046.43	4436.4	3259.77	3126.61	4181.38	0.0870427
O94905.1	3	3	19.5356	0.126585	1.15201	Control_EV_Monosome	hYVH1+Src_Monosome	RecName: Full=Erlin-2; AltName: Full=Endoplasmic reticulum lipid raft-associated protein 2; AltName: Full=Stomatin-prohibitin-flotillin-HflC/K domain-containing protein 2; Short=SPFH domain-containing protein 2	3849.44	3795.77	3421.85	3206.82	3215.84	3260.55	1929.57	3037.57	3052.66	3307.3	3300.38	3384.71	3822.61	3314.33	3238.19	2483.57	3179.98	3342.55	0.414422
P07900.5;P08238.4;Q14568.2;Q58FF8.2;Q12931.3	3	3	18.0269	0.163248	1.12794	Control_EV_Monosome	hYVH1+Src_Monosome	RecName: Full=Heat shock protein HSP 90-alpha; AltName: Full=Heat shock 86 kDa; Short=HSP 86; Short=HSP86; AltName: Full=Lipopolysaccharide-associated protein 2; Short=LAP-2; Short=LPS-associated protein 2; AltName: Full=Renal carcinoma antigen NY-REN-38	2059.41	1623.36	1494.36	2210.23	2162.97	1923.1	1953.11	1655.98	1682.9	1468.44	1735.89	1675.67	1841.38	1852.29	2043.04	1804.55	1575.67	1705.78	0.141759
P62987.2;P0CG47.1;P0CG48.3;P62979.2	5	5	45.0019	0.342919	1.07486	Control_EV_Monosome	hYVH1+Src_Monosome	RecName: Full=Ubiquitin-60S ribosomal protein L40; AltName: Full=CEP52; AltName: Full=Ubiquitin A-52 residue ribosomal protein fusion product 1; Contains: RecName: Full=Ubiquitin; Contains: RecName: Full=60S ribosomal protein L40; AltName: Full=Large ribosomal subunit protein eL40; Flags: Precursor	20728	17561.3	18005.2	22472.1	21423.7	22636.1	21334	15913.4	15176.8	19981.1	21259.6	20607.3	19144.6	20238.7	22029.9	18623.7	17579	20933.5	0.155374
P62899.1	5	5	42.4475	0.499257	1.23922	Control_EV_Monosome	hYVH1+Src_Monosome	RecName: Full=60S ribosomal protein L31; AltName: Full=Large ribosomal subunit protein eL31	6454.79	4749.98	3898.22	12911.7	10502.3	9536.29	6009.2	4337.16	4567.29	7479.09	8507.61	7876.48	5602.39	8404.94	10019.3	5173.18	6023.19	8192.05	0.116931
P05388.1;Q8NHW5.1	10	10	123.534	0.839142	1.10339	Control_EV_Monosome	hYVH1+Src_Monosome	RecName: Full=60S acidic ribosomal protein P0; AltName: Full=60S ribosomal protein L10E; AltName: Full=Large ribosomal subunit protein uL10	30643	20060.4	20215	52418.8	50799.3	50905.6	40632.2	23294.1	22378	38036.1	40134.5	39481	25351.7	36316.9	50852.4	31963.1	30207	39807.8	0.5728
P62249.2	8	8	86.6549	0.893848	1.0002	Control_EV_Monosome	hYVH1+Src_Monosome	RecName: Full=40S ribosomal protein S16; AltName: Full=Small ribosomal subunit protein uS9	48742.7	19627.1	19366.5	37232.9	36987.6	34052.1	42795.2	22895.9	23734	29250.2	39878	37416.9	34184.9	28299.7	35519.9	32845.6	26492.1	38647.4	0.997096
P35232.1	13	13	91.8114	0.911568	1.0175	Control_EV_Monosome	hYVH1+Src_Monosome	RecName: Full=Prohibitin	10965.1	6783.25	7138.98	6859.2	6807.92	6494.33	9446.53	5846.8	6175.21	7324.2	7808.72	7672.63	8874.15	6999.09	6651.12	7646.67	6749.71	7740.67	0.865302
P32969.1;Q5IFJ7.1	5	5	47.026	0.931097	1.01536	Control_EV_Monosome	hYVH1+Src_Monosome	RecName: Full=60S ribosomal protein L9; AltName: Full=Large ribosomal subunit protein uL6	25066.2	18103.4	17111.8	31286.2	28892.8	29367.2	35903	19604.2	18210	24798.2	25367.6	23677.6	21584.8	24199	29130	27753.6	21504.1	24522.6	0.919777
P84098.1;O14746.1	3	3	24.2428	0.952823	1.08386	Control_EV_Monosome	hYVH1+Src_Monosome	RecName: Full=60S ribosomal protein L19; AltName: Full=Large ribosomal subunit protein eL19	6808.45	2438.27	2442.74	7502.17	4233.87	3841.18	3980.79	3772.8	3812.48	4603.24	4446.61	4541.21	4623.36	4972.46	4037.53	3876.79	4207.86	4493.91	0.475923
P60709.1;P63261.1;Q562R1.2;Q9BYX7.1	14	14	159.485	4.7615e-07	2.54448	hYVH1+Src_Monosome	Control_EV_Monosome	RecName: Full=Actin_ cytoplasmic 1; AltName: Full=Beta-actin; Contains: RecName: Full=Actin_ cytoplasmic 1_ N-terminally processed	25791.1	23738.7	22744.2	33128.2	33145.8	35413.3	82757.9	69503	70151.2	71261.5	74024.6	74942.7	24764.9	27936.2	34279.6	76130.4	70706.3	74483.6	0.0056328
P13639.4	4	4	24.0011	0.000542547	1.86872	hYVH1+Src_Monosome	Control_EV_Monosome	RecName: Full=Elongation factor 2; Short=EF-2	1777.49	1890.28	2006.48	2110.32	2827.1	2700.63	4584.71	4114.76	4521.14	3831.52	3985.83	3709.41	1833.89	2058.4	2763.86	4349.73	4176.33	3847.62	0.0466659
P56537.1	4	4	22.9107	0.00057378	2.04189	hYVH1+Src_Monosome	Control_EV_Monosome	RecName: Full=Eukaryotic translation initiation factor 6; Short=eIF-6; AltName: Full=B(2)GCN homolog; AltName: Full=B4 integrin interactor; AltName: Full=CAB; AltName: Full=p27(BBP)	967.47	919.224	797.066	1294.52	1264.96	1332.8	1564.15	1754.99	1792.13	2880.31	2716.89	2719.11	943.347	1045.79	1298.88	1659.57	2336.22	2718	0.0339876
P62241.2	8	8	89.074	0.0018783	1.53238	hYVH1+Src_Monosome	Control_EV_Monosome	RecName: Full=40S ribosomal protein S8; AltName: Full=Small ribosomal subunit protein eS8	22547.4	20037.4	21023.1	30249.3	31012.7	31805.7	50563.6	41161.5	41607.6	36848.2	34420.4	35485.6	21292.4	25636.2	31409.2	45862.5	39227.9	34953	0.149211
P46778.2	6	6	56.9383	0.0020804	1.47473	hYVH1+Src_Monosome	Control_EV_Monosome	RecName: Full=60S ribosomal protein L21; AltName: Full=Large ribosomal subunit protein eL21	14576.7	14973.1	15047	17919	20758.6	22653.1	33598.4	26056.7	26014.9	23954.4	22480.8	24109.2	14774.9	16483	21705.8	29827.6	24984.6	23295	0.163813
P62244.2	4	4	33.2082	0.00209763	1.60484	hYVH1+Src_Monosome	Control_EV_Monosome	RecName: Full=40S ribosomal protein S15a; AltName: Full=Small ribosomal subunit protein uS8	5229.3	5283.01	5213.98	9044.1	7903.1	8303.81	13512.2	10646.7	10973.4	11376.8	8994.73	10258.3	5256.15	7129.04	8103.45	12079.4	11175.1	9626.53	0.114245
P63244.3	9	9	88.9934	0.00322549	1.49743	hYVH1+Src_Monosome	Control_EV_Monosome	RecName: Full=Receptor of activated protein C kinase 1; AltName: Full=Cell proliferation-inducing gene 21 protein; AltName: Full=Guanine nucleotide-binding protein subunit beta-2-like 1; AltName: Full=Guanine nucleotide-binding protein subunit beta-like protein 12.3; AltName: Full=Human lung cancer oncogene 7 protein; Short=HLC-7; AltName: Full=Receptor for activated C kinase; AltName: Full=Small…	39468	33560.7	32490.1	33992.9	40677	41934	61710.2	63057.5	51791.5	49134.9	54505.7	51864	36514.4	33241.5	41305.5	62383.8	50463.2	53184.8	0.0460884
P61247.2	11	11	109.557	0.00343442	1.51189	hYVH1+Src_Monosome	Control_EV_Monosome	RecName: Full=40S ribosomal protein S3a; AltName: Full=Small ribosomal subunit protein eS1; AltName: Full=v-fos transformation effector protein; Short=Fte-1	9794.24	8933.76	8610.05	10750.5	14266.5	14972.4	17081	19797	20069.2	14857.2	15204.9	14782.4	9364	9680.28	14619.4	18439	17463.2	14993.7	0.168225
P26373.4	9	9	99.0898	0.00388479	1.3623	hYVH1+Src_Monosome	Control_EV_Monosome	RecName: Full=60S ribosomal protein L13; AltName: Full=Breast basic conserved protein 1; AltName: Full=Large ribosomal subunit protein eL13	45400.1	40890.7	60135.6	42645.7	50501.1	51929.9	82018.6	71963.7	67738.4	61214.5	56391.2	57787.9	43145.4	51390.7	51215.5	76991.1	64476.4	57089.5	0.170632
P23396.2	15	15	157.179	0.00465537	1.37615	hYVH1+Src_Monosome	Control_EV_Monosome	RecName: Full=40S ribosomal protein S3; AltName: Full=Small ribosomal subunit protein uS3	30906.5	27089.4	27603.3	42330.8	38494.9	43291.4	52050	51492.8	50947.9	45818.3	44443.2	43849.2	28997.9	34967.1	40893.2	51771.4	48383.1	44146.2	0.144895
P62081.1	3	3	18.4458	0.00535956	1.79577	hYVH1+Src_Monosome	Control_EV_Monosome	RecName: Full=40S ribosomal protein S7; AltName: Full=Small ribosomal subunit protein eS7	2334.99	2354.78	2010.54	1508.51	5364.73	4049.36	5524.01	5285.16	5387.38	4928.54	5292.58	5228.96	2344.88	1759.52	4707.04	5404.58	5157.96	5260.77	0.121133
P46776.2	3	3	24.7253	0.00709406	1.42114	hYVH1+Src_Monosome	Control_EV_Monosome	RecName: Full=60S ribosomal protein L27a; AltName: Full=Large ribosomal subunit protein uL15	16789	13383	13141.8	20882	18939.5	19867.5	33424.1	23051.9	23335.2	21617.7	22013.6	22939.2	15086	17011.9	19403.5	28238	22476.4	22476.4	0.140523
P83731.1	3	3	32.6419	0.00717511	1.37242	hYVH1+Src_Monosome	Control_EV_Monosome	RecName: Full=60S ribosomal protein L24; AltName: Full=60S ribosomal protein L30; AltName: Full=Large ribosomal subunit protein eL24	19405.2	18113.3	17360.5	25046	23128.4	24977.6	38307.9	29709.8	30227.7	27800.8	24334.5	25331.8	18759.3	21203.2	24053	34008.9	29014.2	24833.2	0.197472
P61254.1;Q9UNX3.1	6	6	56.8328	0.00769525	1.30751	hYVH1+Src_Monosome	Control_EV_Monosome	RecName: Full=60S ribosomal protein L26; AltName: Full=Large ribosomal subunit protein uL24	9226.7	10178.6	9565.54	11848.3	12782.9	13637.5	18200.5	13582.5	14326.4	14916	12903.4	13987.4	9702.66	10706.9	13210.2	15891.5	14621.2	13445.4	0.185316
Q8NC51.2	3	3	18.0576	0.011472	2.13175	hYVH1+Src_Monosome	Control_EV_Monosome	RecName: Full=Plasminogen activator inhibitor 1 RNA-binding protein; AltName: Full=PAI1 RNA-binding protein 1; Short=PAI-RBP1; AltName: Full=SERPINE1 mRNA-binding protein 1	462.684	401.837	379.592	1420.72	1230.66	1298.88	1828.62	1242.91	1253.56	2120.64	2291.16	2336.22	432.261	900.156	1264.77	1535.76	1687.1	2313.69	0.00979783
P50914.4	3	3	32.6625	0.0132114	1.39261	hYVH1+Src_Monosome	Control_EV_Monosome	RecName: Full=60S ribosomal protein L14; AltName: Full=CAG-ISL 7; AltName: Full=Large ribosomal subunit protein eL14	16099.5	14229.5	12797.4	16261.9	22824.2	22354.9	32566.6	22877.3	23587.5	22013.1	22699.7	21877.2	15164.5	14529.7	22589.5	27722	22800.3	22288.4	0.211986
P40429.2	8	8	64.6123	0.0133127	1.32079	hYVH1+Src_Monosome	Control_EV_Monosome	RecName: Full=60S ribosomal protein L13a; AltName: Full=23 kDa highly basic protein; AltName: Full=Large ribosomal subunit protein uL13	18753.1	18255.3	17696.1	24305.6	24106.7	25591.3	36371.8	28925.3	30101.2	25868.2	24230.4	24499.7	18504.2	21000.8	24849	32648.5	27984.7	24365	0.244773
P62277.2	9	9	102.862	0.0151242	1.39272	hYVH1+Src_Monosome	Control_EV_Monosome	RecName: Full=40S ribosomal protein S13; AltName: Full=Small ribosomal subunit protein uS15	8541.41	7360.71	7186.52	6005.51	11909.8	12283.2	14858.7	11682.9	11762.8	12003.7	12040.5	11865.6	7951.06	6596.01	12096.5	13270.8	11883.2	11953	0.1947
P62753.1	7	7	51.2968	0.0162152	1.30386	hYVH1+Src_Monosome	Control_EV_Monosome	RecName: Full=40S ribosomal protein S6; AltName: Full=Phosphoprotein NP33; AltName: Full=Small ribosomal subunit protein eS6	13796.8	10141.3	10429.7	15111.1	15593	15860.1	22136.6	16290.8	16681.8	16891.4	16772.7	16750.4	11969	12770.4	15726.5	19213.7	16786.6	16761.5	0.149598
P62913.2	4	4	40.5898	0.0166534	1.2891	hYVH1+Src_Monosome	Control_EV_Monosome	RecName: Full=60S ribosomal protein L11; AltName: Full=CLL-associated antigen KW-12; AltName: Full=Large ribosomal subunit protein uL5	32779.1	28853.2	28156.4	37218.1	36066.4	38671.2	59583.4	41530.4	41446.1	39566.6	38263.6	39678.6	30816.2	32687.3	37368.8	50556.9	40506.3	38971.1	0.20929
P62263.3	5	5	47.474	0.0168314	1.45463	hYVH1+Src_Monosome	Control_EV_Monosome	RecName: Full=40S ribosomal protein S14; AltName: Full=Small ribosomal subunit protein uS11	9334.29	8385.41	8380.35	16004.7	15645.3	16274.2	21652.8	18364	18631.2	16993.9	16210.6	15825.7	8859.85	12192.5	15959.8	20008.4	17812.5	16018.2	0.22187
P35268.2	6	6	49.0835	0.0190503	1.56291	hYVH1+Src_Monosome	Control_EV_Monosome	RecName: Full=60S ribosomal protein L22; AltName: Full=EBER-associated protein; Short=EAP; AltName: Full=Epstein-Barr virus small RNA-associated protein; AltName: Full=Heparin-binding protein HBp15; AltName: Full=Large ribosomal subunit protein eL22	7436.33	6395.37	6514.81	15434.9	14278	14339.7	19253.4	13850.3	14342.2	18843.9	16676.2	17684	6915.85	10974.9	14308.8	16551.8	16593	17180.1	0.0914323
P08865.4	9	9	97.6643	0.0192372	1.33647	hYVH1+Src_Monosome	Control_EV_Monosome	RecName: Full=40S ribosomal protein SA; AltName: Full=37 kDa laminin receptor precursor; Short=37LRP; AltName: Full=37/67 kDa laminin receptor; Short=LRP/LR; AltName: Full=67 kDa laminin receptor; Short=67LR; AltName: Full=Colon carcinoma laminin-binding protein; AltName: Full=Laminin receptor 1; Short=LamR; AltName: Full=Laminin-binding protein precursor p40; Short=LBP/p40; AltName: Full=Multidr…	30864.6	19577.3	20263.6	34238.7	34117	33539.6	42234.9	34876	35646.2	37184.1	40635.7	40099.4	25221	27251.2	33828.3	38555.5	36415.1	40367.5	0.0393322
Q14764.4	22	22	176.724	0.0214121	1.2651	hYVH1+Src_Monosome	Control_EV_Monosome	RecName: Full=Major vault protein; Short=MVP; AltName: Full=Lung resistance-related protein	13906.4	11878	19039.4	10976.7	14829.1	15497.4	19343.3	20915.3	19039.9	16950.1	16409.6	16301	12892.2	15008	15163.2	20129.3	17995	16355.3	0.167737
P62917.2	6	6	85.8535	0.0221472	1.278	hYVH1+Src_Monosome	Control_EV_Monosome	RecName: Full=60S ribosomal protein L8; AltName: Full=Large ribosomal subunit protein uL2	17858.4	13840.6	13530.1	15429.7	22661.6	21286.9	18660	21745.8	22665.5	22916.4	23893.6	23806.7	15849.5	14479.9	21974.2	20202.9	22791	23850.2	0.122599
P62750.1	8	8	84.4438	0.0254258	1.32696	hYVH1+Src_Monosome	Control_EV_Monosome	RecName: Full=60S ribosomal protein L23a; AltName: Full=Large ribosomal subunit protein uL23	22336.3	18967.8	18556.4	29752.8	27965.3	29614.5	42914.7	32357.9	33750	30394.5	27308.7	28593.9	20652	24154.6	28789.9	37636.3	32072.2	27951.3	0.259353
Q07020.2	5	5	56.1684	0.0373321	1.30222	hYVH1+Src_Monosome	Control_EV_Monosome	RecName: Full=60S ribosomal protein L18; AltName: Full=Large ribosomal subunit protein eL18	40084.8	30100.9	30746.2	42406.8	40568.3	42244.3	71954.7	46836.3	48044.4	43455.9	40632.1	43574.7	35092.8	36576.5	41406.3	59395.5	45750.1	42103.4	0.240738
P49207.3	3	3	34.8751	0.0394477	1.2631	hYVH1+Src_Monosome	Control_EV_Monosome	RecName: Full=60S ribosomal protein L34; AltName: Full=Large ribosomal subunit protein eL34	6646.63	6451.44	6125.08	10290	9619.19	9674.93	11347.3	10434	10655.6	11253.4	8877.85	9080.21	6549.04	8207.54	9647.06	10890.6	10954.5	8979.03	0.284503
P46779.3	4	4	30.0726	0.0438875	2.09077	hYVH1+Src_Monosome	Control_EV_Monosome	RecName: Full=60S ribosomal protein L28; AltName: Full=Large ribosomal subunit protein eL28	1957.13	293.637	321.956	3409.08	3829.66	397.844	5596.36	1563.01	3152.81	3487.82	3798.28	3747.04	1125.38	1865.52	2113.75	3579.69	3320.31	3772.66	0.0259412
P62266.3	4	4	28.7301	0.0506276	1.25284	hYVH1+Src_Monosome	Control_EV_Monosome	RecName: Full=40S ribosomal protein S23; AltName: Full=Small ribosomal subunit protein uS12	5505.13	4377.39	4727.33	6768.73	7629.54	7611.51	9361.37	6808.12	6873.35	7306.98	7835.34	7693.42	4941.26	5748.03	7620.53	8084.74	7090.16	7764.38	0.218709
P46781.3	13	13	116.271	0.0512171	1.26105	hYVH1+Src_Monosome	Control_EV_Monosome	RecName: Full=40S ribosomal protein S9; AltName: Full=Small ribosomal subunit protein uS4	30519	25288.8	29289.9	24941.8	27819.3	28935.9	50623.4	37015.3	35723.6	28467.7	29292.3	29214.3	27903.9	27115.9	28377.6	43819.4	32095.6	29253.3	0.247309
Q02878.3	9	9	83.8777	0.0591252	1.25713	hYVH1+Src_Monosome	Control_EV_Monosome	RecName: Full=60S ribosomal protein L6; AltName: Full=Large ribosomal subunit protein eL6; AltName: Full=Neoplasm-related protein C140; AltName: Full=Tax-responsive enhancer element-binding protein 107; Short=TaxREB107	17637.2	13410.5	12877.3	23842.7	24562.7	22445.8	26317.3	24348.8	25856.3	21604.3	22790.9	23371.1	15523.9	18360	23504.2	25333.1	23730.3	23081	0.238719
P62851.1	3	3	19.1806	0.0619838	1.17102	hYVH1+Src_Monosome	Control_EV_Monosome	RecName: Full=40S ribosomal protein S25; AltName: Full=Small ribosomal subunit protein eS25	2361.33	2332.5	2242.65	2586.34	2193.45	2380.86	3216.53	3106.38	3038.28	2646.51	2176.11	2324.16	2346.92	2414.49	2287.16	3161.45	2842.4	2250.13	0.244224
P62424.2	11	11	125.818	0.0696762	1.23753	hYVH1+Src_Monosome	Control_EV_Monosome	RecName: Full=60S ribosomal protein L7a; AltName: Full=Large ribosomal subunit protein eL8; AltName: Full=PLA-X polypeptide; AltName: Full=Surfeit locus protein 3	33453.5	26571.7	25740.9	40226.4	36453.7	38018.9	57752.7	36670.1	36589.8	40517.5	37198.5	39353.5	30012.6	32983.7	37236.3	47211.4	38553.6	38276	0.240903
P18077.2	4	4	31.0265	0.0719994	1.33814	hYVH1+Src_Monosome	Control_EV_Monosome	RecName: Full=60S ribosomal protein L35a; AltName: Full=Cell growth-inhibiting gene 33 protein; AltName: Full=Large ribosomal subunit protein eL33	3043.29	2994.27	2887.67	6508.58	5906.85	6741.79	6659.17	5389.76	5617.37	7325.81	6012.55	6573.59	3018.78	4698.13	6324.32	6024.47	6471.59	6293.07	0.214563
P46777.3	8	8	87.4631	0.0854861	1.17287	hYVH1+Src_Monosome	Control_EV_Monosome	RecName: Full=60S ribosomal protein L5; AltName: Full=Large ribosomal subunit protein uL18	27693.4	22610.2	18228.2	31297.7	30862.3	24371.2	30370.6	25997.3	30811.4	29720.7	33227.7	31740.4	25151.8	24763	27616.7	28183.9	30266	32484	0.0264105
P18621.3	7	7	85.9646	0.0893048	1.18931	hYVH1+Src_Monosome	Control_EV_Monosome	RecName: Full=60S ribosomal protein L17; AltName: Full=60S ribosomal protein L23; AltName: Full=Large ribosomal subunit protein uL22; AltName: Full=PD-1	29179.1	23765.3	22952.2	36164	37189.1	40430.8	43354.4	36531.9	36076.3	35139.1	38293	36193.2	26472.2	29558.1	38809.9	39943.2	35607.7	37243.1	0.301976
P11021.2;O95399.1	10	10	67.3061	0.104477	1.24081	hYVH1+Src_Monosome	Control_EV_Monosome	RecName: Full=Endoplasmic reticulum chaperone BiP; AltName: Full=78 kDa glucose-regulated protein; Short=GRP-78; AltName: Full=Binding-immunoglobulin protein; Short=BiP; AltName: Full=Heat shock protein 70 family protein 5; Short=HSP70 family protein 5; AltName: Full=Heat shock protein family A member 5; AltName: Full=Immunoglobulin heavy chain-binding protein; Flags: Precursor	1758.57	2666.7	2189.56	1304.53	2520.75	1859.57	1784.56	2455.05	2668.89	2857.46	2839.34	2656.24	2212.63	1747.05	2190.16	2119.8	2763.18	2747.79	0.264689
P18124.1	16	16	163.861	0.1191	1.10582	hYVH1+Src_Monosome	Control_EV_Monosome	RecName: Full=60S ribosomal protein L7; AltName: Full=Large ribosomal subunit protein uL30	45409	39120	35899.8	42492.9	42820	44441.9	56544.9	41662.5	42181	45835.5	46090.8	44342.3	42264.5	39196.4	43630.9	49103.7	44008.3	45216.5	0.102117
P47914.2	3	3	30.3185	0.136783	1.31688	hYVH1+Src_Monosome	Control_EV_Monosome	RecName: Full=60S ribosomal protein L29; AltName: Full=Cell surface heparin-binding protein HIP; AltName: Full=Large ribosomal subunit protein eL29	9608.62	7054.26	4615.44	14803.7	14833.3	4920.27	12378.2	8473.27	10734	13062.1	14693.2	14188.1	8331.44	9709.59	9876.79	10425.7	11898.1	14440.7	0.0675516
O75955.3	3	3	16.4518	0.163445	1.16981	hYVH1+Src_Monosome	Control_EV_Monosome	RecName: Full=Flotillin-1	1019.11	888.324	953.2	1316.86	1308.81	1454.55	1224.12	1155.17	1079.65	1557.51	1566.81	1536.24	953.718	1135.03	1381.68	1189.65	1318.58	1551.52	0.0103456
Q9BZE4.3	3	3	15.9961	0.16487	1.22676	hYVH1+Src_Monosome	Control_EV_Monosome	RecName: Full=Nucleolar GTP-binding protein 1; AltName: Full=Chronic renal failure gene protein; AltName: Full=GTP-binding protein NGB	674.595	714.334	786.762	988.751	1005.78	1075.77	1347.04	1313.47	1272.4	841.677	799.424	861.548	694.464	887.757	1040.78	1330.25	1057.04	830.486	0.502848
P15880.2	6	6	51.6501	0.171229	1.08376	hYVH1+Src_Monosome	Control_EV_Monosome	RecName: Full=40S ribosomal protein S2; AltName: Full=40S ribosomal protein S4; AltName: Full=Protein LLRep3; AltName: Full=Small ribosomal subunit protein uS5	9669.41	8754.25	8570.84	11110.7	10590	10953	12274.6	10144.1	9833.12	10412.3	10975.1	11004.7	9211.83	9840.76	10771.5	11209.4	10122.7	10989.9	0.289266
P42766.2	5	5	51.2313	0.192268	1.14443	hYVH1+Src_Monosome	Control_EV_Monosome	RecName: Full=60S ribosomal protein L35; AltName: Full=Large ribosomal subunit protein uL29	10885.2	10072.1	8018.6	16319.7	15741.6	12336.2	14085.2	11987.2	14282.3	13634.9	15063.3	14917.8	10478.6	12169.1	14038.9	13036.2	13958.6	14990.6	0.0625395
P36578.5;Q9BPX3.1	14	14	117.503	0.197029	1.18588	hYVH1+Src_Monosome	Control_EV_Monosome	RecName: Full=60S ribosomal protein L4; AltName: Full=60S ribosomal protein L1; AltName: Full=Large ribosomal subunit protein uL4	100533	77581.1	72953.7	73267.3	73534.6	77070.6	146323	87904.1	89692.9	76314.9	81470.2	81518.9	89057	73110.5	75302.6	117114	83003.9	81494.6	0.161318
P27635.4;Q96L21.3	5	5	42.9136	0.201048	1.17186	hYVH1+Src_Monosome	Control_EV_Monosome	RecName: Full=60S ribosomal protein L10; AltName: Full=Laminin receptor homolog; AltName: Full=Large ribosomal subunit protein uL16; AltName: Full=Protein QM; AltName: Full=Ribosomal protein L10; AltName: Full=Tumor suppressor QM	8422.04	6843.75	6676.44	10908.4	9821.16	10609.5	15015	9257.06	9354.4	9947.41	9134.26	9730.12	7632.9	8792.4	10215.3	12136	9650.91	9432.19	0.431604
P62280.3	8	8	65.9097	0.227283	1.15684	hYVH1+Src_Monosome	Control_EV_Monosome	RecName: Full=40S ribosomal protein S11; AltName: Full=Small ribosomal subunit protein uS17	4424.74	3719.22	3383.17	8565.84	6190.62	5810.42	7328.95	5382.2	5606.79	6078.49	6246.29	6484.97	4071.98	5974.51	6000.52	6355.58	5842.64	6365.63	0.372679
P62906.2	7	7	80.6342	0.258321	1.13122	hYVH1+Src_Monosome	Control_EV_Monosome	RecName: Full=60S ribosomal protein L10a; AltName: Full=CSA-19; AltName: Full=Large ribosomal subunit protein uL1; AltName: Full=Neural precursor cell expressed developmentally down-regulated protein 6; Short=NEDD-6	22807.2	21756.8	21094.7	32075.9	31084.1	32638.9	39959.7	26075.3	25518	32142.2	29425.6	29522.6	22282	26585.3	31861.5	33017.5	28830.1	29474.1	0.455138
P30050.1	4	4	47.4682	0.274412	1.15112	hYVH1+Src_Monosome	Control_EV_Monosome	RecName: Full=60S ribosomal protein L12; AltName: Full=Large ribosomal subunit protein uL11	9535.59	7657.38	7890.16	17055.8	16416.5	16732.7	16589.5	12271.6	11965.8	15366.2	15063.5	15409.2	8596.49	12473	16574.6	14430.5	13666	15236.4	0.461856
P39023.2	11	11	94.4297	0.277775	1.15118	hYVH1+Src_Monosome	Control_EV_Monosome	RecName: Full=60S ribosomal protein L3; AltName: Full=HIV-1 TAR RNA-binding protein B; Short=TARBP-B; AltName: Full=Large ribosomal subunit protein uL3	17908.1	12255.8	11763.6	21268.7	20391	19169.3	26435.5	15833	15737.5	19895.3	20573.3	19817.1	15082	16516.2	19780.1	21134.2	17816.4	20195.2	0.277175
P61353.2	5	5	74.1295	0.289672	1.11687	hYVH1+Src_Monosome	Control_EV_Monosome	RecName: Full=60S ribosomal protein L27; AltName: Full=Large ribosomal subunit protein eL27	21479.2	19087	18631.1	28998.3	26308.1	29134.6	33263.3	22121.9	22153.7	28213.4	26822	27851.1	20283.1	23814.7	27721.4	27692.6	25183.6	27336.5	0.357694
Q99623.2	11	11	69.8307	0.305268	1.16556	hYVH1+Src_Monosome	Control_EV_Monosome	RecName: Full=Prohibitin-2; AltName: Full=B-cell receptor-associated protein BAP37; AltName: Full=D-prohibitin; AltName: Full=Repressor of estrogen receptor activity	273861	206350	236600	170979	188960	196450	385482	252316	246869	196458	201428	201439	240106	203789	192705	318899	221663	201434	0.251216
P11142.1	13	13	106.624	0.367434	1.04842	hYVH1+Src_Monosome	Control_EV_Monosome	RecName: Full=Heat shock cognate 71 kDa protein; AltName: Full=Heat shock 70 kDa protein 8; AltName: Full=Lipopolysaccharide-associated protein 1; Short=LAP-1; Short=LPS-associated protein 1	8375.54	7985.72	7836.65	7445.63	7115.98	7708.96	7107.31	7688.57	7702.25	9519.69	8391.3	8309.16	8180.63	7641.14	7412.47	7397.94	8610.97	8350.23	0.583591
Q14254.2	4	4	22.5683	0.388363	1.14764	hYVH1+Src_Monosome	Control_EV_Monosome	RecName: Full=Flotillin-2; AltName: Full=Epidermal surface antigen; Short=ESA; AltName: Full=Membrane component chromosome 17 surface marker 1	1046.95	1079.17	978.852	1319.19	1480.06	1459.81	971.301	1096.55	1150.5	1784.77	1748.77	1699.34	1063.06	1149.02	1469.93	1033.93	1467.63	1724.06	0.231863
P62701.2;Q8TD47.3;P22090.2	11	11	90.5772	0.489968	1.07988	hYVH1+Src_Monosome	Control_EV_Monosome	RecName: Full=40S ribosomal protein S4_ X isoform; AltName: Full=SCR10; AltName: Full=Single copy abundant mRNA protein; AltName: Full=Small ribosomal subunit protein eS4	12098.4	8204.82	8292.72	14777.6	13684.2	13825.2	15473.6	10420.4	9987.22	13226.6	13716.4	13720.7	10151.6	11535.1	13754.7	12947	11606.9	13718.6	0.415526
P27105.3	9	9	74.7365	0.660177	1.09063	hYVH1+Src_Monosome	Control_EV_Monosome	RecName: Full=Erythrocyte band 7 integral membrane protein; AltName: Full=Protein 7.2b; AltName: Full=Stomatin	34584.5	15240.8	14617.5	20126	25253.3	13410.4	20899.2	13077	14771.9	25255.4	29965.1	30432.4	24912.7	17371.7	19331.9	16988.1	20013.6	30198.8	0.764782
P61313.2	7	7	69.9102	0.85336	1.0139	hYVH1+Src_Monosome	Control_EV_Monosome	RecName: Full=60S ribosomal protein L15; AltName: Full=Large ribosomal subunit protein eL15	8178.06	5566.72	5652.53	14000.3	8164.97	8056.08	11167.4	5723.17	5910.97	8470.49	9532.32	9504.23	6872.39	9826.44	8110.52	8445.26	7190.73	9518.28	0.941027
Q96P63.1	3	3	17.0751	0.924718	1.02121	hYVH1+Src_Monosome	Control_EV_Monosome	RecName: Full=Serpin B12	1502.44	1366.93	1390.86	324.325	309.186	358.086	1576.23	1492.26	1443.48	307.812	253.301	290.179	1434.69	857.594	333.636	1534.24	875.645	271.74	0.72883
