# Supplementary material for: Src-mediated phosphorylation of the ribosome biogenesis factor hYVH1 affects its localization, promoting partitioning to the 60S ribosomal subunit
Source: J Biol Chem. 2022 Nov 10;298(12):102679. doi: 10.1016/j.jbc.2022.102679 (PMC9731860; doi:10.1016/j.jbc.2022.102679)
Supplement: Table S3 [file mmc3.xlsx]

## Sheet: Disome_Proteome
									Normalized abundance
									Control_EV_Peak 4									hYVH1+Src_Peak 4
Accession	Peptide count	Unique peptides	Confidence score	Anova (p)	Max fold change	Highest mean condition	Lowest mean condition	Description	EV14a_001	EV14a_002	EV14a_003	EV14b_001	EV14b_002	EV14b_003	EV14c_001	EV14c_002	EV14c_003	YS14a_001	YS14a_002	YS14a_003	YS14b_001	YS14b_002	YS14b_003	YS14c_001	YS14c_002	YS14c_003
P46783.1	7	7	72.7238	0.0409866	1.59245	Control_EV_Fr14	hYVH1+Src_Fr14	RecName: Full=40S ribosomal protein S10; AltName: Full=Small ribosomal subunit protein eS10	90092.1	107904	104174	84953.9	47710.3	70662.5	41567.6	34465.8	36632.5	32441.7	34979.1	85600.6	26448.3	27369.1	30178.7	58482	30498.8	62185
P62280.3	8	8	70.2818	0.17898	1.42722	Control_EV_Fr14	hYVH1+Src_Fr14	RecName: Full=40S ribosomal protein S11; AltName: Full=Small ribosomal subunit protein uS17	28297	21453.6	21986.3	13046.4	17510.4	21174.2	13549.8	15595.9	15169.8	13656.7	14093.3	16359.6	13728.4	12520.2	11857.3	20851.4	14352.4	139.988
P25398.3	2	2	26.1508	0.226907	1.37204	Control_EV_Fr14	hYVH1+Src_Fr14	RecName: Full=40S ribosomal protein S12; AltName: Full=Small ribosomal subunit protein eS12	7805.75	11790.8	12183.5	1629.85	2513.3	6596.97	6026.4	6435.87	6025.08	4603.57	4675.63	13855.7	2678.54	2453.13	2372.87	8376.56	5228.88	219.86
P62277.2	11	11	124.854	0.0509062	1.59881	Control_EV_Fr14	hYVH1+Src_Fr14	RecName: Full=40S ribosomal protein S13; AltName: Full=Small ribosomal subunit protein uS15	198362	189434	184598	166798	99524.4	139831	68646.7	61030.3	64716.8	63030.9	67378.7	139861	55872.7	59714	63485.3	112069	59934.6	112289
P62263.3	9	9	70.5989	0.393651	1.29314	Control_EV_Fr14	hYVH1+Src_Fr14	RecName: Full=40S ribosomal protein S14; AltName: Full=Small ribosomal subunit protein uS11	50357.2	45673.4	45884.3	7286.41	21618	30038.8	18032.5	18792.9	19549.6	20879.2	20500.2	40446.4	18345.2	18744.6	18701.5	37712.8	20617.8	2973.56
P62244.2	7	7	63.72	0.21198	1.56292	Control_EV_Fr14	hYVH1+Src_Fr14	RecName: Full=40S ribosomal protein S15a; AltName: Full=Small ribosomal subunit protein uS8	41209.2	42309.5	41208.4	3672.89	13855.2	22334.4	10793.9	11397.7	11632.2	10817.9	10373	37271.7	7698.3	7712.26	7963.23	34167.9	10629.6	316.791
P62249.2	11	11	101.699	0.105462	1.37385	Control_EV_Fr14	hYVH1+Src_Fr14	RecName: Full=40S ribosomal protein S16; AltName: Full=Small ribosomal subunit protein uS9	171875	96291.4	95159.6	82320.5	68245.1	86545.4	48881.3	52023.5	52734.4	49080.3	52679.3	85714.6	46412.7	47292	46304.5	99438.6	55086.6	66868.3
P08708.2	2	2	21.6096	0.0801144	1.3464	Control_EV_Fr14	hYVH1+Src_Fr14	RecName: Full=40S ribosomal protein S17; AltName: Full=Small ribosomal subunit protein eS17	29943.4	21497.8	20714.1	5980.82	6328.17	12922.3	16088.5	15413.3	15909.9	6319.5	6585.05	34764.5	3772.99	3678.21	3481.82	40089	6421.87	2432.15
P62269.3	9	9	70.4174	0.0172083	1.92583	Control_EV_Fr14	hYVH1+Src_Fr14	RecName: Full=40S ribosomal protein S18; AltName: Full=Ke-3; Short=Ke3; AltName: Full=Small ribosomal subunit protein uS13	264707	247177	239733	218368	127103	169536	79724.8	82436.7	84388.7	72195.3	71030	179480	63337.2	63274.8	64978.3	177986	71772.8	21671.7
P39019.2	7	7	47.4674	0.0633985	1.59386	Control_EV_Fr14	hYVH1+Src_Fr14	RecName: Full=40S ribosomal protein S19; AltName: Full=Small ribosomal subunit protein eS19	584130	550744	537345	243250	255064	376210	169532	182828	186836	158172	154824	402507	135690	134412	139300	406900	157161	247172
P15880.2	7	7	67.3096	0.100135	1.40925	Control_EV_Fr14	hYVH1+Src_Fr14	RecName: Full=40S ribosomal protein S2; AltName: Full=40S ribosomal protein S4; AltName: Full=Protein LLRep3; AltName: Full=Small ribosomal subunit protein uS5	57316.8	61203.4	58072.8	42310	33961.6	44199.8	21451.5	22943.8	22650.2	25540.2	25682.7	53777.3	22792.3	21851.6	22343.2	45912.9	25916.9	14553.9
P60866.1	5	5	57.0951	0.0118149	1.82802	Control_EV_Fr14	hYVH1+Src_Fr14	RecName: Full=40S ribosomal protein S20; AltName: Full=Small ribosomal subunit protein uS10	358343	377655	370209	326561	214992	258113	127878	137916	135678	116925	112533	298554	106863	101444	106644	240245	116479	62521.4
P62266.3	8	8	61.1722	0.776727	1.10166	Control_EV_Fr14	hYVH1+Src_Fr14	RecName: Full=40S ribosomal protein S23; AltName: Full=Small ribosomal subunit protein uS12	28174.8	17073.2	16416.7	30292.7	21378.9	22859.4	10563	10976.3	11070.2	14590.7	15112.9	15307.2	14964.4	15799.1	16177	20867.2	14585	25824.6
P62851.1	5	5	46.0232	0.00760956	2.03959	Control_EV_Fr14	hYVH1+Src_Fr14	RecName: Full=40S ribosomal protein S25; AltName: Full=Small ribosomal subunit protein eS25	86909.2	82491.1	80359.9	46739.8	30375.4	51934	28303.6	28422.1	28664.3	17993.8	18780.1	61374.5	11377.7	12551.4	14315.1	56940.4	18401.8	15859.8
P62854.3;Q5JNZ5.1	4	4	42.1634	0.452509	1.16287	Control_EV_Fr14	hYVH1+Src_Fr14	RecName: Full=40S ribosomal protein S26; AltName: Full=Small ribosomal subunit protein eS26	39290.4	35247.2	29945.3	15143.8	16680.9	21113.6	15171.2	17295	17609.1	17672.3	16393.9	27804.9	15094	15665.7	15428	24879.7	17493.4	28001.9
P42677.3	2	2	18.5465	0.270467	1.30737	Control_EV_Fr14	hYVH1+Src_Fr14	RecName: Full=40S ribosomal protein S27; AltName: Full=Metallopan-stimulin 1; Short=MPS-1; AltName: Full=Small ribosomal subunit protein eS27	30352.5	29979.2	31104.3	15281.9	11796.7	18252.9	7625.54	8296.77	8288.76	11771.2	11200.7	35533.3	8968.29	8908.35	8986.75	25673.1	11927.3	162.204
P62857.1	3	3	20.9324	0.496668	1.53982	Control_EV_Fr14	hYVH1+Src_Fr14	RecName: Full=40S ribosomal protein S28; AltName: Full=Small ribosomal subunit protein eS28	16079.1	13077.1	12249.8	544.827	397.74	5372.59	5937	5630.44	6063.99	2904.14	3012.81	14566	1035.12	1124.77	1122.14	12578.4	2624.36	3473.82
P23396.2	18	18	184.448	0.0852964	1.44261	Control_EV_Fr14	hYVH1+Src_Fr14	RecName: Full=40S ribosomal protein S3; AltName: Full=Small ribosomal subunit protein uS3	102914	104959	103211	48083	58706	77600.6	41546.7	47097.4	46183.6	44902.7	43999.8	113600	35434.3	31962.9	34015.8	77279.9	46229.8	9490.75
P61247.2	16	16	176.477	0.358472	1.3169	Control_EV_Fr14	hYVH1+Src_Fr14	RecName: Full=40S ribosomal protein S3a; AltName: Full=Small ribosomal subunit protein eS1; AltName: Full=v-fos transformation effector protein; Short=Fte-1	32742.1	36716.5	37848.5	2006.97	18989.6	26737.8	18107.2	18552.7	19575.8	18199	17176.7	34568.5	16430.6	16481.6	16025.9	23382	18171.4	0
P62701.2;P22090.2;Q8TD47.3	18	18	163.523	0.0302329	1.78923	Control_EV_Fr14	hYVH1+Src_Fr14	RecName: Full=40S ribosomal protein S4_ X isoform; AltName: Full=SCR10; AltName: Full=Single copy abundant mRNA protein; AltName: Full=Small ribosomal subunit protein eS4	160294	125660	125355	140022	81720.9	108029	43998.7	42250.6	43049.6	39507.2	40599.2	107132	35338.3	34639.2	37582.3	89820.1	37387.7	64448
P46782.4	2	2	20.7095	0.193456	1.65131	Control_EV_Fr14	hYVH1+Src_Fr14	RecName: Full=40S ribosomal protein S5; AltName: Full=Small ribosomal subunit protein uS7; Contains: RecName: Full=40S ribosomal protein S5_ N-terminally processed	8548.04	9052.98	9119.3	5866.23	3342.03	5658.05	3884.05	4098.5	3811.07	3242.83	3468.62	8516.79	3393.48	2956.72	2924.72	4152.83	3669.93	0
P62753.1	7	7	72.9052	0.0401269	1.74084	Control_EV_Fr14	hYVH1+Src_Fr14	RecName: Full=40S ribosomal protein S6; AltName: Full=Phosphoprotein NP33; AltName: Full=Small ribosomal subunit protein eS6	175168	112959	107733	99345.8	65993.2	89853.9	39798.1	37537.4	40417.1	39894.2	40743.1	78042.3	33620	35187.5	37535.5	76696.1	39987	59923.1
P62081.1	5	5	48.776	0.446264	1.13407	Control_EV_Fr14	hYVH1+Src_Fr14	RecName: Full=40S ribosomal protein S7; AltName: Full=Small ribosomal subunit protein eS7	12068.5	17260.5	17529.5	1508.04	12483.2	11454.5	5447.56	5858.17	6023.14	8614.67	8687.8	17331.8	8973.36	7563.83	7230.05	11500.1	9131.84	3.52304
P62241.2	14	14	151.604	0.0451997	1.70632	Control_EV_Fr14	hYVH1+Src_Fr14	RecName: Full=40S ribosomal protein S8; AltName: Full=Small ribosomal subunit protein eS8	111456	102271	99599.5	62508.7	59271.5	77679.4	30094.4	31059.5	30957.8	34756	33136	80548.2	30050.9	29800.2	31756.3	64058.7	33017.6	17380.2
P46781.3	17	17	164.454	0.0189525	1.60885	Control_EV_Fr14	hYVH1+Src_Fr14	RecName: Full=40S ribosomal protein S9; AltName: Full=Small ribosomal subunit protein uS4	111610	86972.1	84643.7	101967	60041.5	80319.2	40481	39441.4	40980.8	36778.9	39117	62012.1	31743.1	33206.1	35953	74594.2	36890.9	51519.1
P08865.4	12	12	131.089	0.0999047	1.47643	Control_EV_Fr14	hYVH1+Src_Fr14	RecName: Full=40S ribosomal protein SA; AltName: Full=37 kDa laminin receptor precursor; Short=37LRP; AltName: Full=37/67 kDa laminin receptor; Short=LRP/LR; AltName: Full=67 kDa laminin receptor; Short=67LR; AltName: Full=Colon carcinoma laminin-binding protein; AltName: Full=Laminin receptor 1; Short=LamR; AltName: Full=Laminin-binding protein precursor p40; Short=LBP/p40; AltName: Full=Multidr…	119520	97121	95043.7	52979	49198.9	75190.4	32886.3	32031.6	34767.2	30945.8	32408.8	117315	26660.1	26826.5	27302.5	72094.7	31668.8	33536.9
P08195.3	18	18	104.45	0.0330625	1.81695	Control_EV_Fr14	hYVH1+Src_Fr14	RecName: Full=4F2 cell-surface antigen heavy chain; Short=4F2hc; AltName: Full=4F2 heavy chain antigen; AltName: Full=Lymphocyte activation antigen 4F2 large subunit; AltName: Full=Solute carrier family 3 member 2; AltName: CD_antigen=CD98	546374	440353	428361	495181	250412	349376	140483	145114	143483	128807	122870	321074	111836	112348	116051	304101	127643	272889
P05388.1;Q8NHW5.1	20	20	232.415	0.0021852	2.44382	Control_EV_Fr14	hYVH1+Src_Fr14	RecName: Full=60S acidic ribosomal protein P0; AltName: Full=60S ribosomal protein L10E; AltName: Full=Large ribosomal subunit protein uL10	458894	313926	307747	292517	195011	268043	118716	111756	121023	53283.8	59197.7	297392	49034.7	51902.3	49675.6	168223	56288.9	110172
P05387.1	6	6	64.6829	0.0245019	2.82661	Control_EV_Fr14	hYVH1+Src_Fr14	RecName: Full=60S acidic ribosomal protein P2; AltName: Full=Large ribosomal subunit protein P2; AltName: Full=Renal carcinoma antigen NY-REN-44	49250.9	49334.3	47027.6	2463.4	4991.33	19334.3	13565.9	13308.5	13575.3	4419.53	4295.58	35617.1	2336.28	2513.07	2667.47	17175.5	4152.6	2125.57
P27635.4;Q96L21.3	9	9	89.1338	0.0147695	2.65407	Control_EV_Fr14	hYVH1+Src_Fr14	RecName: Full=60S ribosomal protein L10; AltName: Full=Laminin receptor homolog; AltName: Full=Large ribosomal subunit protein uL16; AltName: Full=Protein QM; AltName: Full=Ribosomal protein L10; AltName: Full=Tumor suppressor QM	60421.4	63273	60938.7	66420	39230.2	46465.8	16692	17332.5	17561.4	13917.8	13840.7	42286.2	11392.4	10782.6	11383.5	28200.3	13886.2	627.19
P62906.2	8	8	98.884	0.00595649	2.25621	Control_EV_Fr14	hYVH1+Src_Fr14	RecName: Full=60S ribosomal protein L10a; AltName: Full=CSA-19; AltName: Full=Large ribosomal subunit protein uL1; AltName: Full=Neural precursor cell expressed developmentally down-regulated protein 6; Short=NEDD-6	246469	217792	215506	127557	117661	157828	65707.4	71836.1	69479	49858.9	46967.3	183894	38021.1	38471.1	39691.4	112940	47609.5	14229.4
P62913.2	7	7	69.3291	0.0342843	1.84702	Control_EV_Fr14	hYVH1+Src_Fr14	RecName: Full=60S ribosomal protein L11; AltName: Full=CLL-associated antigen KW-12; AltName: Full=Large ribosomal subunit protein uL5	208477	172474	162662	173681	108431	132740	48232.4	51589.6	51175	47362.3	46220.1	144192	45851.6	44693.9	45144.4	104035	47810.2	75368.8
P30050.1	6	6	72.8435	0.00363251	2.25626	Control_EV_Fr14	hYVH1+Src_Fr14	RecName: Full=60S ribosomal protein L12; AltName: Full=Large ribosomal subunit protein uL11	187322	134609	131744	66356.3	55735.2	95863.1	52597.9	50094.4	53075.2	26145.8	28854.6	111820	19868.2	20360.1	22004.7	74717.2	27069.2	35871.7
P26373.4	14	14	152.994	0.0181507	1.7464	Control_EV_Fr14	hYVH1+Src_Fr14	RecName: Full=60S ribosomal protein L13; AltName: Full=Breast basic conserved protein 1; AltName: Full=Large ribosomal subunit protein eL13	423518	288762	281957	348885	206543	309924	134919	122680	131136	98149.6	108851	177431	81020.2	91702	105815	345648	93884.6	184905
P40429.2	14	14	118.202	0.0103501	1.77103	Control_EV_Fr14	hYVH1+Src_Fr14	RecName: Full=60S ribosomal protein L13a; AltName: Full=23 kDa highly basic protein; AltName: Full=Large ribosomal subunit protein uL13	402046	338668	324293	397931	221081	300505	150753	141881	146428	114264	122017	227513	95566.8	101236	120660	277224	111744	198237
P50914.4	8	8	72.2896	0.00821633	1.75954	Control_EV_Fr14	hYVH1+Src_Fr14	RecName: Full=60S ribosomal protein L14; AltName: Full=CAG-ISL 7; AltName: Full=Large ribosomal subunit protein eL14	115798	98862.2	97862.4	79709.4	69392.8	85372.1	38516.9	39236.3	37999.3	36792.9	36752.6	80075.2	36944.5	36608.3	35367.7	37911.1	36635.2	39572.8
P61313.2	12	12	137.012	0.0391258	1.96304	Control_EV_Fr14	hYVH1+Src_Fr14	RecName: Full=60S ribosomal protein L15; AltName: Full=Large ribosomal subunit protein eL15	198364	214864	207926	252159	153742	189222	93468.3	101491	100888	83682.4	80628.8	192996	72114.5	69473.1	69449.9	115331	83908.3	2712.23
P18621.3	11	11	140.652	0.0204169	1.96364	Control_EV_Fr14	hYVH1+Src_Fr14	RecName: Full=60S ribosomal protein L17; AltName: Full=60S ribosomal protein L23; AltName: Full=Large ribosomal subunit protein uL22; AltName: Full=PD-1	217911	174310	170775	112061	107613	147002	48989.2	50992.2	53451.3	50345	52394.1	149359	50861	49569.9	48706.1	75990.7	51639.3	22715
Q07020.2	11	11	118.669	0.0181679	2.06739	Control_EV_Fr14	hYVH1+Src_Fr14	RecName: Full=60S ribosomal protein L18; AltName: Full=Large ribosomal subunit protein eL18	238263	210889	207138	190615	151601	185678	56554.8	54658.1	56879.7	53762.8	57893.3	166345	56830.8	55603.5	58971.5	99505.3	53771	51413.2
Q02543.2	6	6	57.3706	0.0780857	1.743	Control_EV_Fr14	hYVH1+Src_Fr14	RecName: Full=60S ribosomal protein L18a; AltName: Full=Large ribosomal subunit protein eL20	11124.1	19973.9	21082.3	4907.51	24109.8	20428.6	10184.9	9269.55	7969.86	5924.69	7096.85	17006.7	12277.2	9529.44	8871.14	4099.26	8632.72	601.249
P84098.1	6	6	49.1352	0.0286296	2.31903	Control_EV_Fr14	hYVH1+Src_Fr14	RecName: Full=60S ribosomal protein L19; AltName: Full=Large ribosomal subunit protein eL19	24383.6	23000	24626.2	28179.4	19903.9	18650.6	8757.39	9486.38	8588.73	7771.94	7297.46	16745.2	7931.68	7607.69	7496.85	8523.53	7812.86	211.603
P46778.2	10	10	96.062	0.123057	1.83618	Control_EV_Fr14	hYVH1+Src_Fr14	RecName: Full=60S ribosomal protein L21; AltName: Full=Large ribosomal subunit protein eL21	92541.4	86540.9	86134.3	39771.1	61237.4	75781.8	21188.1	22447.7	22092.2	29560.7	28054.1	63275.8	29014.5	28915.6	30050.2	38866.2	28161.9	617.495
P35268.2	5	5	38.2356	0.364767	1.3563	Control_EV_Fr14	hYVH1+Src_Fr14	RecName: Full=60S ribosomal protein L22; AltName: Full=EBER-associated protein; Short=EAP; AltName: Full=Epstein-Barr virus small RNA-associated protein; AltName: Full=Heparin-binding protein HBp15; AltName: Full=Large ribosomal subunit protein eL22	45475.8	46605.6	44403.9	22178.7	24962.4	31830.1	11129.5	11340.2	11256.1	18079.5	18505.5	38766.8	18576.2	19022.1	19274.4	27792.5	18265.4	5439.75
P62829.1	3	3	26.5538	0.435515	1.39009	Control_EV_Fr14	hYVH1+Src_Fr14	RecName: Full=60S ribosomal protein L23; AltName: Full=60S ribosomal protein L17; AltName: Full=Large ribosomal subunit protein uL14	35127.4	33406.9	32444.6	2506.29	5464.68	13211.4	9751.45	8623.67	8771.54	8257.07	8464.19	33856.8	6167.38	6042.46	6365.5	27463.8	8941.42	1850.26
P62750.1	14	14	128.579	0.0129039	1.95497	Control_EV_Fr14	hYVH1+Src_Fr14	RecName: Full=60S ribosomal protein L23a; AltName: Full=Large ribosomal subunit protein uL23	144393	137044	131351	118073	87418.5	102518	41863.5	44092.7	43796.2	39887.1	39954.1	103294	38966.8	40202.9	42439.9	71883.1	40527.4	17916.8
P83731.1	3	3	33.3101	0.0359826	1.96074	Control_EV_Fr14	hYVH1+Src_Fr14	RecName: Full=60S ribosomal protein L24; AltName: Full=60S ribosomal protein L30; AltName: Full=Large ribosomal subunit protein eL24	107419	100350	101358	30231	60499.7	76170.2	27347.3	27638.6	28119.5	27021.3	24637.4	72902.4	24871.8	24320.5	25349.5	53129.2	25807.2	7125.2
P61254.1;Q9UNX3.1	12	12	110.288	0.046763	1.7401	Control_EV_Fr14	hYVH1+Src_Fr14	RecName: Full=60S ribosomal protein L26; AltName: Full=Large ribosomal subunit protein uL24	485827	587395	584778	425056	281698	396159	153919	160393	154945	150538	134485	427126	121480	123428	131237	336108	141223	290691
P61353.2	12	12	141.239	0.0396618	2.17579	Control_EV_Fr14	hYVH1+Src_Fr14	RecName: Full=60S ribosomal protein L27; AltName: Full=Large ribosomal subunit protein eL27	157932	167356	166414	60428.6	108504	136121	44463.7	49266.1	48447.6	39926.3	39374.2	126301	34812.5	32629.3	33757.1	82065	41307.8	1362.02
P46776.2	6	6	65.0131	0.0107343	2.22359	Control_EV_Fr14	hYVH1+Src_Fr14	RecName: Full=60S ribosomal protein L27a; AltName: Full=Large ribosomal subunit protein uL15	127088	106243	102983	90302.2	59138.2	79205.8	33012.5	36315.3	35632.6	26097.6	25090.6	83612.4	23217.6	22554.5	23671	66058.1	26607.8	4369.07
P46779.3	4	4	28.7306	0.357449	1.64104	Control_EV_Fr14	hYVH1+Src_Fr14	RecName: Full=60S ribosomal protein L28; AltName: Full=Large ribosomal subunit protein eL28	570.716	2983.22	10719.2	18180.9	2311.44	2596.36	1804.62	1514.62	1220.2	2003.02	1955.58	8737.97	4739.96	2645.29	2453.69	856.392	2141.45	0
P47914.2	5	5	41.1239	0.0252014	2.16682	Control_EV_Fr14	hYVH1+Src_Fr14	RecName: Full=60S ribosomal protein L29; AltName: Full=Cell surface heparin-binding protein HIP; AltName: Full=Large ribosomal subunit protein eL29	195978	268574	284091	346404	121616	187894	81046.4	75308.2	74335.8	64693.1	63094	214250	73869.9	62502.7	61954.5	140661	65254.1	8397.2
P39023.2	19	19	180.986	0.0223263	1.85489	Control_EV_Fr14	hYVH1+Src_Fr14	RecName: Full=60S ribosomal protein L3; AltName: Full=HIV-1 TAR RNA-binding protein B; Short=TARBP-B; AltName: Full=Large ribosomal subunit protein uL3	453655	386194	374542	408691	245521	328731	134987	119739	127936	109808	121238	301471	96144.4	98558.1	105023	215509	104783	238383
P62899.1	6	6	73.9407	0.00312002	2.31173	Control_EV_Fr14	hYVH1+Src_Fr14	RecName: Full=60S ribosomal protein L31; AltName: Full=Large ribosomal subunit protein eL31	78916.1	69349.3	75211.9	25182.6	35895.5	50646.5	27020.8	27440	27407.9	13293.7	13479.5	59305.5	12377.8	11634.7	11093.1	38556.7	14735.2	5939.04
P49207.3	5	5	51.0831	0.11754	2.00115	Control_EV_Fr14	hYVH1+Src_Fr14	RecName: Full=60S ribosomal protein L34; AltName: Full=Large ribosomal subunit protein eL34	79232.3	78595	77675.5	11812.8	27355.2	46095.2	20912.8	22392.9	22202.3	17851.6	16735.7	59912.7	15186.9	15490.2	15524.5	34271.4	17960	92.9374
P42766.2	5	5	69.3175	0.011106	1.8831	Control_EV_Fr14	hYVH1+Src_Fr14	RecName: Full=60S ribosomal protein L35; AltName: Full=Large ribosomal subunit protein uL29	72333.9	90395.7	102076	31538.9	51229.6	73207.4	33116.2	33683.4	32733.4	22585.4	23354.1	91516.2	21585	20004.9	20590.4	39231	24417.8	13022.7
P18077.2	7	7	80.3925	0.0231781	2.1941	Control_EV_Fr14	hYVH1+Src_Fr14	RecName: Full=60S ribosomal protein L35a; AltName: Full=Cell growth-inhibiting gene 33 protein; AltName: Full=Large ribosomal subunit protein eL33	64202.8	66616.7	66316.9	15470.1	25737.4	38462.5	21835.3	23318.2	22981.5	13964.1	12937	49791.4	9320.18	10083.2	10000.4	36568.8	13678.7	869.525
P83881.2;Q969Q0.3	2	2	25.4012	0.175096	1.75583	Control_EV_Fr14	hYVH1+Src_Fr14	RecName: Full=60S ribosomal protein L36a; AltName: Full=60S ribosomal protein L44; AltName: Full=Cell growth-inhibiting gene 15 protein; AltName: Full=Cell migration-inducing gene 6 protein; AltName: Full=Large ribosomal subunit protein eL42	1708.12	6183.35	5753.88	3208.34	4529.78	4993.66	3167.16	3302.29	3076.49	2517.08	2462.72	3592.7	2748.97	2473.53	2675.97	1207.47	2780.92	0
P36578.5;Q9Y483.3	29	29	277.307	0.0198185	1.77845	Control_EV_Fr14	hYVH1+Src_Fr14	RecName: Full=60S ribosomal protein L4; AltName: Full=60S ribosomal protein L1; AltName: Full=Large ribosomal subunit protein uL4	1.61855e+06	1.17152e+06	1.12902e+06	1.32929e+06	733487	1.0029e+06	456811	455532	466402	395688	408386	809227	348603	360136	376776	830429	393244	780207
P46777.3	19	19	186.75	0.108392	1.8406	Control_EV_Fr14	hYVH1+Src_Fr14	RecName: Full=60S ribosomal protein L5; AltName: Full=Large ribosomal subunit protein uL18	70856.4	114514	127656	33112.2	79185.3	109279	44381.4	33857.9	32952.8	27235.7	26241.8	120373	49370.6	36053.5	36321.4	26775.6	28314.8	175.018
Q02878.3	21	21	212.948	0.0110987	1.91763	Control_EV_Fr14	hYVH1+Src_Fr14	RecName: Full=60S ribosomal protein L6; AltName: Full=Large ribosomal subunit protein eL6; AltName: Full=Neoplasm-related protein C140; AltName: Full=Tax-responsive enhancer element-binding protein 107; Short=TaxREB107	183046	151391	148870	69298.8	83862.6	114046	48374.5	51819.2	51369.6	41948.5	42568.6	124928	43664.3	41099	42663	53999.1	42942.8	36599.9
P18124.1	21	21	241.488	0.0261492	2.00118	Control_EV_Fr14	hYVH1+Src_Fr14	RecName: Full=60S ribosomal protein L7; AltName: Full=Large ribosomal subunit protein uL30	148683	193986	193126	102064	118432	162375	61061.9	44758	40130.5	39745	38288.6	156188	55163.5	52775.9	53791.5	77523.7	44281.3	14236.5
P62424.2	15	15	181.124	0.00464673	2.1434	Control_EV_Fr14	hYVH1+Src_Fr14	RecName: Full=60S ribosomal protein L7a; AltName: Full=Large ribosomal subunit protein eL8; AltName: Full=PLA-X polypeptide; AltName: Full=Surfeit locus protein 3	234954	207750	207894	88988.1	142004	181080	77862	80269.4	82444.6	52697.1	53108.5	183118	48013.5	46652	47452.5	106186	51580.2	19220.5
P62917.2	10	10	119.397	0.0453298	1.55955	Control_EV_Fr14	hYVH1+Src_Fr14	RecName: Full=60S ribosomal protein L8; AltName: Full=Large ribosomal subunit protein uL2	312865	291310	284704	143774	157061	211103	102235	110970	111420	97223.7	96759	209073	88246.4	85145.8	87439.6	180462	97794	164229
P32969.1;Q5IFJ7.1	8	8	102.699	0.00353849	2.5264	Control_EV_Fr14	hYVH1+Src_Fr14	RecName: Full=60S ribosomal protein L9; AltName: Full=Large ribosomal subunit protein uL6	160953	124169	115389	143262	92589.1	105680	38087.9	35329.3	35717.1	25952.5	27730.2	92476.8	25677	24296.2	24523.2	64272.7	24536	27448.7
P62736.1;P63267.1;P68032.1;P68133.1	2	2	18.7181	0.215133	1.43123	Control_EV_Fr14	hYVH1+Src_Fr14	RecName: Full=Actin_ aortic smooth muscle; AltName: Full=Alpha-actin-2; AltName: Full=Cell growth-inhibiting gene 46 protein; Contains: RecName: Full=Actin_ aortic smooth muscle_ intermediate form; Flags: Precursor	8298.1	9735.79	9731.17	16751.1	11990.7	10991.3	1924.5	2023.62	1996.86	3864.86	3274.32	21796.7	2544.76	2295.85	2565.51	11163.6	3650.51	158.323
P63261.1;P60709.1;Q562R1.2;Q9BYX7.1	16	16	184.351	0.662978	1.1745	hYVH1+Src_Fr14	Control_EV_Fr14	RecName: Full=Actin_ cytoplasmic 2; AltName: Full=Gamma-actin; Contains: RecName: Full=Actin_ cytoplasmic 2_ N-terminally processed	66448.2	63296.2	61555.8	94840.4	69072.9	71508.3	26782.7	29202.5	29039.2	55663.3	52472	165957	52769.6	50759.5	50234.7	96973.1	55434.8	20782.6
P07355.2;A6NMY6.2	7	7	39.8134	0.00275347	3.83727	Control_EV_Fr14	hYVH1+Src_Fr14	RecName: Full=Annexin A2; AltName: Full=Annexin II; AltName: Full=Annexin-2; AltName: Full=Calpactin I heavy chain; AltName: Full=Calpactin-1 heavy chain; AltName: Full=Chromobindin-8; AltName: Full=Lipocortin II; AltName: Full=Placental anticoagulant protein IV; Short=PAP-IV; AltName: Full=Protein I; AltName: Full=p36	6716.4	4844.59	4839.08	43924.8	27888.3	24398.3	7853.58	7158.98	8041.97	2330.27	2469.34	10338.1	3451.51	3231.46	2881.01	6996.78	2167.09	1489.28
P12429.3	2	2	10.3921	0.017885	1.75876	Control_EV_Fr14	hYVH1+Src_Fr14	RecName: Full=Annexin A3; AltName: Full=35-alpha calcimedin; AltName: Full=Annexin III; AltName: Full=Annexin-3; AltName: Full=Inositol 1_2-cyclic phosphate 2-phosphohydrolase; AltName: Full=Lipocortin III; AltName: Full=Placental anticoagulant protein III; Short=PAP-III	12419	7452.46	7172.83	7667.73	5754.03	6015.3	3683.82	3750.03	3444.77	2927.11	2527.19	8178.22	1519.94	1400.09	1370.92	8724.06	2534.69	3431.61
P25705.1	20	20	160.014	0.00621891	1.64632	Control_EV_Fr14	hYVH1+Src_Fr14	RecName: Full=ATP synthase subunit alpha_ mitochondrial; AltName: Full=ATP synthase F1 subunit alpha; Flags: Precursor	59106.7	47240.4	44506.1	69590.6	38970.1	44285.6	30566.8	29374.2	31296.8	20502.5	21069.3	44880.7	17704.1	17500.8	17432	58382.7	19880.2	22537.9
P06576.3	22	22	210.704	0.0159442	2.74705	Control_EV_Fr14	hYVH1+Src_Fr14	RecName: Full=ATP synthase subunit beta_ mitochondrial; AltName: Full=ATP synthase F1 subunit beta; Flags: Precursor	38454.9	41619.6	41320.5	26570.4	27683.8	30362.8	24512.6	19763.2	22488.5	15604.6	11658.9	10765	9889.22	9106.85	8882.54	9039.92	9435.82	9555.23
P30049.2	2	2	12.8068	0.0744402	3.0101	Control_EV_Fr14	hYVH1+Src_Fr14	RecName: Full=ATP synthase subunit delta_ mitochondrial; AltName: Full=ATP synthase F1 subunit delta; AltName: Full=F-ATPase delta subunit; Flags: Precursor	2754.91	4583.12	5044.98	283.355	1172.46	2793.86	1212.75	1297.54	1215.11	659.419	648.469	2506.12	656.86	583.55	487.327	398.107	823.404	0
P36542.1	6	6	38.2114	0.132583	2.53644	Control_EV_Fr14	hYVH1+Src_Fr14	RecName: Full=ATP synthase subunit gamma_ mitochondrial; AltName: Full=ATP synthase F1 subunit gamma; AltName: Full=F-ATPase gamma subunit; Flags: Precursor	8960.76	60819.4	72967	354984	87544.4	71955.6	37907.4	36972.5	31152.9	24117.2	27573.9	70144.2	34784	30631.2	27826.9	43576.5	31985	10280
P48047.1	5	5	32.4173	0.0199473	5.94055	Control_EV_Fr14	hYVH1+Src_Fr14	RecName: Full=ATP synthase subunit O_ mitochondrial; AltName: Full=Oligomycin sensitivity conferral protein; Short=OSCP; Flags: Precursor	9938.84	11721.6	10879.2	7750.88	1331.89	4317.87	1520.82	1583.23	1559.52	751.805	730.144	3323.88	512.283	525.826	557.875	1341.41	775.161	0
O95816.1	4	4	23.6299	0.0543071	1.80476	Control_EV_Fr14	hYVH1+Src_Fr14	RecName: Full=BAG family molecular chaperone regulator 2; Short=BAG-2; AltName: Full=Bcl-2-associated athanogene 2	5459.03	5122.34	5095.74	1067.08	1930.23	2896.22	1443.31	1396.58	1485.84	1130.4	1132.53	5470.85	978.351	1006.54	1015.11	2235.33	1041.85	337.996
P52360.1	2	2	11.5436	0.260953	1.62052	Control_EV_Fr14	hYVH1+Src_Fr14	RecName: Full=Capsid vertex component 1	43984.2	33224.3	33121	3714.76	8113.23	17529.5	10885.9	11274.4	11679.8	10305.9	10306.7	29253.7	6359.35	7317.55	7446.68	19703	10735.8	5652.53
Q03135.4;P56539.1	4	4	24.0366	0.180144	1.72203	Control_EV_Fr14	hYVH1+Src_Fr14	RecName: Full=Caveolin-1	2791.39	3852.42	3574.99	720.384	3837.42	3257.13	1584.29	1612.09	1521.26	1192.95	1218.25	3785.51	1283.41	1240.7	1012.01	2244.97	1234.16	0
Q00610.5	6	6	32.863	0.0399905	1.79542	Control_EV_Fr14	hYVH1+Src_Fr14	RecName: Full=Clathrin heavy chain 1; AltName: Full=Clathrin heavy chain on chromosome 17; Short=CLH-17	1388.82	1795.78	1733.79	1950.4	4008.8	3105.31	883.024	899.954	997.99	957.074	894.854	2191.8	1023.19	919.715	1010.93	1142.14	932.863	264.428
Q07065.2	3	3	16.1309	0.0698809	2.92833	Control_EV_Fr14	hYVH1+Src_Fr14	RecName: Full=Cytoskeleton-associated protein 4; AltName: Full=63-kDa cytoskeleton-linking membrane protein; Short=Climp-63; Short=p63	2553.37	3235.83	2836.38	238.335	1585.74	1920.55	796.71	894.589	917.034	541.87	428.206	1706.27	422.717	374.245	421.364	779.707	440.668	0
P81605.2	3	3	21.5763	0.111536	2.28579	Control_EV_Fr14	hYVH1+Src_Fr14	RecName: Full=Dermcidin; AltName: Full=Preproteolysin; Contains: RecName: Full=Survival-promoting peptide; Contains: RecName: Full=DCD-1; Flags: Precursor	6537.79	9736.65	9258.66	4247.6	5703.2	7535.55	3582.61	3783.89	3864.81	2772.65	2570.18	5338.4	3080.55	2720.01	2685.76	1954.68	2611.69	0
P39656.4	5	5	29.4106	0.0181124	1.95193	Control_EV_Fr14	hYVH1+Src_Fr14	RecName: Full=Dolichyl-diphosphooligosaccharide--protein glycosyltransferase 48 kDa subunit; Short=DDOST 48 kDa subunit; Short=Oligosaccharyl transferase 48 kDa subunit; Flags: Precursor	6930.97	7243.7	6702.74	2713.63	3940.59	4564.83	2056.65	1938.5	1946.48	1815.79	1720.41	4771.04	1879.32	2046.29	1931.46	2603.96	1812.72	906.458
P04843.1	18	18	122.115	0.0033559	3.07017	Control_EV_Fr14	hYVH1+Src_Fr14	RecName: Full=Dolichyl-diphosphooligosaccharide--protein glycosyltransferase subunit 1; AltName: Full=Dolichyl-diphosphooligosaccharide--protein glycosyltransferase 67 kDa subunit; AltName: Full=Ribophorin I; Short=RPN-I; AltName: Full=Ribophorin-1; Flags: Precursor	12778.7	16302.6	15971.1	63710.2	22832.6	17053.5	8196.41	7527.71	6854.86	4822.64	5274.35	13299.1	6412.95	5676.76	5409.93	7177.16	5816.99	1881.53
P04844.3	7	7	53.6293	0.00255979	2.60747	Control_EV_Fr14	hYVH1+Src_Fr14	RecName: Full=Dolichyl-diphosphooligosaccharide--protein glycosyltransferase subunit 2; AltName: Full=Dolichyl-diphosphooligosaccharide--protein glycosyltransferase 63 kDa subunit; AltName: Full=RIBIIR; AltName: Full=Ribophorin II; Short=RPN-II; AltName: Full=Ribophorin-2; Flags: Precursor	16492.5	13524.8	13072.6	11589.9	9306.35	10895.1	3609.61	3538.75	3560.63	2960.39	2879.6	7830.01	2691.32	2692.33	2862.42	4540.55	2689.66	3678.71
P61803.3	2	2	11.652	0.0642183	3.38321	Control_EV_Fr14	hYVH1+Src_Fr14	RecName: Full=Dolichyl-diphosphooligosaccharide--protein glycosyltransferase subunit DAD1; Short=Oligosaccharyl transferase subunit DAD1; AltName: Full=Defender against cell death 1; Short=DAD-1	1970.23	2729.91	2827.43	59.2523	162.889	936.539	1088.12	1202.78	1180.14	323.445	309.022	1747.77	121.231	136.318	148.638	502.653	304.334	0
P46977.2	2	2	10.562	0.000995108	3.58196	Control_EV_Fr14	hYVH1+Src_Fr14	RecName: Full=Dolichyl-diphosphooligosaccharide--protein glycosyltransferase subunit STT3A; Short=Oligosaccharyl transferase subunit STT3A; Short=STT3-A; AltName: Full=B5; AltName: Full=Integral membrane protein 1; AltName: Full=Transmembrane protein TMC	1065.05	1912.72	1669.82	1673.66	1285.43	1534.21	500.88	462.641	422.626	355.115	278.799	812.631	238.527	273.88	272.644	423.27	243.07	40.9719
P13639.4	9	9	49.2895	0.144496	1.51923	Control_EV_Fr14	hYVH1+Src_Fr14	RecName: Full=Elongation factor 2; Short=EF-2	5012.87	5588.34	5594.65	6032.85	5483.03	5492.13	2352.28	2506.15	2195.77	2823.75	2635.43	5180.45	2574.36	2551.23	2729.27	5190.13	2739.28	75.0413
P11021.2;O95399.1	13	13	82.6628	0.118884	1.30231	Control_EV_Fr14	hYVH1+Src_Fr14	RecName: Full=Endoplasmic reticulum chaperone BiP; AltName: Full=78 kDa glucose-regulated protein; Short=GRP-78; AltName: Full=Binding-immunoglobulin protein; Short=BiP; AltName: Full=Heat shock protein 70 family protein 5; Short=HSP70 family protein 5; AltName: Full=Heat shock protein family A member 5; AltName: Full=Immunoglobulin heavy chain-binding protein; Flags: Precursor	86102.6	71046	70490.4	85654	54417.7	66819.5	35844.1	36178.9	38268.5	39854.7	40817.8	55091	36237.2	40272.3	38610.7	55587.8	40993.5	70885.2
P14625.1	2	2	10.8706	0.0117174	2.53798	Control_EV_Fr14	hYVH1+Src_Fr14	RecName: Full=Endoplasmin; AltName: Full=94 kDa glucose-regulated protein; Short=GRP-94; AltName: Full=Heat shock protein 90 kDa beta member 1; AltName: Full=Tumor rejection antigen 1; AltName: Full=gp96 homolog; Flags: Precursor	920.867	1154.83	976.751	1758.01	877.255	937.428	341.636	382.846	305.424	290.492	270.432	895.953	279.571	251.324	297.371	438.149	265.024	27.8849
O75477.1	7	7	44.2196	0.00972783	1.93183	Control_EV_Fr14	hYVH1+Src_Fr14	RecName: Full=Erlin-1; AltName: Full=Endoplasmic reticulum lipid raft-associated protein 1; AltName: Full=Protein KE04; AltName: Full=Stomatin-prohibitin-flotillin-HflC/K domain-containing protein 1; Short=SPFH domain-containing protein 1	16294	13530.6	12765.9	8107.13	9178.93	10686.9	4341.32	4338.37	4456.14	4147.68	4076.29	10654.7	3991.06	3876.39	3879.83	5162.31	4028.32	3509.78
O94905.1	5	5	26.6913	0.00848146	2.48972	Control_EV_Fr14	hYVH1+Src_Fr14	RecName: Full=Erlin-2; AltName: Full=Endoplasmic reticulum lipid raft-associated protein 2; AltName: Full=Stomatin-prohibitin-flotillin-HflC/K domain-containing protein 2; Short=SPFH domain-containing protein 2	2503.56	3077.64	2950.55	2213.2	1587.21	1944	703.987	631.127	731.348	616.15	606.798	2119.65	674.496	652.741	676.219	502.989	590.006	124.991
P27105.3	11	11	81.8162	0.00780714	1.90703	Control_EV_Fr14	hYVH1+Src_Fr14	RecName: Full=Erythrocyte band 7 integral membrane protein; AltName: Full=Protein 7.2b; AltName: Full=Stomatin	27238.7	23019.5	22296.9	24387.7	14403.1	19141.4	9024.68	8656.02	8534.75	7287.95	7372.29	16119.6	5916.41	6372.63	6742.6	15805.5	6779.26	9774.85
P56537.1	3	3	17.1576	0.496678	1.0973	hYVH1+Src_Fr14	Control_EV_Fr14	RecName: Full=Eukaryotic translation initiation factor 6; Short=eIF-6; AltName: Full=B(2)GCN homolog; AltName: Full=B4 integrin interactor; AltName: Full=CAB; AltName: Full=p27(BBP)	1652.46	3450	3352.3	410.651	2999.43	2785.11	1735.07	1797.09	1740.12	2292.2	2163.61	6430.33	2007.81	1903.51	1994.32	2764.32	2304.53	0
Q8TAT2.1	1	1	10.03	0.974733	1.17763	Control_EV_Fr14	hYVH1+Src_Fr14	RecName: Full=Fibroblast growth factor-binding protein 3; Short=FGF-BP3; Short=FGF-binding protein 3; Short=FGFBP-3; Flags: Precursor	17193.4	3376.21	2922.06	9027.87	6325.58	3817.17	16804.3	35099.2	26894.1	13117.2	11525.9	1625.72	10970.6	9187.98	6066.83	16722.1	11888.8	22034.4
O75955.3	10	10	55.1475	0.0414313	1.46778	Control_EV_Fr14	hYVH1+Src_Fr14	RecName: Full=Flotillin-1	3471.09	3417.21	2999.52	2713.19	2811.5	2926.13	1392.83	1400.51	1434.23	1440.77	1536.63	4003.66	1304.52	1319.78	1399.23	1723.84	1345.99	1300.01
Q14254.2	13	13	81.6514	0.105581	2.53626	Control_EV_Fr14	hYVH1+Src_Fr14	RecName: Full=Flotillin-2; AltName: Full=Epidermal surface antigen; Short=ESA; AltName: Full=Membrane component chromosome 17 surface marker 1	93136.2	46778.1	43150.2	4050.89	7642.2	20289.9	11352.9	13785.3	14508.4	10785.3	11106.5	25301.8	8224.27	7072.78	9037.36	15270.1	11271	2352.01
Q9BQ67.1	2	2	12.0737	0.024798	1.89086	Control_EV_Fr14	hYVH1+Src_Fr14	RecName: Full=Glutamate-rich WD repeat-containing protein 1	3706.9	3798.08	3987.49	3233.7	3436.99	4066	1424.17	1350.85	1212.53	1245.07	1112.71	4515.78	1117.27	1034.39	1183.29	2287.89	1153.67	214.861
P04406.3	2	2	11.9181	0.13584	1.70668	Control_EV_Fr14	hYVH1+Src_Fr14	RecName: Full=Glyceraldehyde-3-phosphate dehydrogenase; Short=GAPDH; AltName: Full=Peptidyl-cysteine S-nitrosylase GAPDH	6643.36	8132.2	7862.85	9424.55	8615.35	8290.51	3400.71	3563.21	3425.9	3311.38	3110.02	11194.8	2767.76	3049	3160.32	4955.82	3225.63	5.48438
P16260.3	2	2	10.3341	0.0517589	1.34087	Control_EV_Fr14	hYVH1+Src_Fr14	RecName: Full=Graves disease carrier protein; Short=GDC; AltName: Full=Graves disease autoantigen; Short=GDA; AltName: Full=Mitochondrial solute carrier protein homolog; AltName: Full=Solute carrier family 25 member 16	12897.8	8935.15	8636.51	11467	9067.42	8473.64	6367.98	6965.51	7104.93	6397.51	6803.35	7733.31	6886.65	6507.13	6161.62	10318.7	6535.63	2256.05
P04899.3	2	2	10.8267	0.499145	1.04739	Control_EV_Fr14	hYVH1+Src_Fr14	RecName: Full=Guanine nucleotide-binding protein G(i) subunit alpha-2; AltName: Full=Adenylate cyclase-inhibiting G alpha protein	283.493	467.944	502.883	752.602	2644.25	1370.32	1115.38	1265.06	1026.07	1172.52	1109.62	1553.79	1374.41	991.15	999.95	688.413	1111.54	0
Q5JWF2.2;P63092.1	3	3	16.2878	0.377885	1.19939	Control_EV_Fr14	hYVH1+Src_Fr14	RecName: Full=Guanine nucleotide-binding protein G(s) subunit alpha isoforms XLas; AltName: Full=Adenylate cyclase-stimulating G alpha protein; AltName: Full=Extra large alphas protein; Short=XLalphas	3286.55	3205.21	3277.03	1982.54	2695.42	2542	1127.63	1134.94	1123.26	1838.09	1817.19	3650.08	1688.91	1785.09	1858.34	2437.9	1807.9	103.966
P30679.2	3	3	22.4598	0.00816096	1.9061	Control_EV_Fr14	hYVH1+Src_Fr14	RecName: Full=Guanine nucleotide-binding protein subunit alpha-15; Short=G alpha-15; Short=G-protein subunit alpha-15; AltName: Full=Epididymis tissue protein Li 17E; AltName: Full=Guanine nucleotide-binding protein subunit alpha-16; Short=G alpha-16; Short=G-protein subunit alpha-16	8424.95	7413.34	7110.88	4376.83	15148.4	13459.9	4786.41	4846.98	4623.72	3648.62	3852.84	7705.83	4486.15	3730.86	4442.15	3561.83	3651.3	1744.94
P0DMV8.1;P0DMV9.1;P17066.2;P34931.2;P48741.2	12	12	87.1134	0.220719	1.3215	Control_EV_Fr14	hYVH1+Src_Fr14	RecName: Full=Heat shock 70 kDa protein 1A; AltName: Full=Heat shock 70 kDa protein 1; Short=HSP70-1; Short=HSP70.1	25293.7	7156.43	5999.35	7903.23	12762.6	12912.4	8826.39	11396.6	11567.9	7806.61	11128.8	9244.87	10042.7	7660.82	6983.62	12654.4	10344.6	2694.44
P11142.1	18	18	138.839	0.498091	1.79547	Control_EV_Fr14	hYVH1+Src_Fr14	RecName: Full=Heat shock cognate 71 kDa protein; AltName: Full=Heat shock 70 kDa protein 8; AltName: Full=Lipopolysaccharide-associated protein 1; Short=LAP-1; Short=LPS-associated protein 1	20113.4	20522.5	21043	21.6493	14105	17082	5601.78	6285.97	6610.05	6197.58	5966.62	18360.1	6167.75	5699.56	6222.86	7427.06	5995.21	0
P04792.2	2	2	11.9035	0.000650386	2.76469	Control_EV_Fr14	hYVH1+Src_Fr14	RecName: Full=Heat shock protein beta-1; Short=HspB1; AltName: Full=28 kDa heat shock protein; AltName: Full=Estrogen-regulated 24 kDa protein; AltName: Full=Heat shock 27 kDa protein; Short=HSP 27; AltName: Full=Stress-responsive protein 27; Short=SRP27	679.544	628.145	680.422	721.608	530.493	586.795	284.831	250.977	232.716	120.412	123.205	855.917	47.1638	48.8669	82.4412	181.393	89.0213	113.803
P08238.4;Q58FF8.2	11	11	62.6222	0.00265602	2.00486	Control_EV_Fr14	hYVH1+Src_Fr14	RecName: Full=Heat shock protein HSP 90-beta; Short=HSP 90; AltName: Full=Heat shock 84 kDa; Short=HSP 84; Short=HSP84	3102.53	3011.97	2863.23	3873.1	3222.07	3357.09	1298.42	1319.3	1232.99	1137.96	1031.59	2500.04	1155.4	1128.13	1188.52	1446.4	1099.33	924.751
P54652.1	3	3	22.0748	0.0541563	3.42646	Control_EV_Fr14	hYVH1+Src_Fr14	RecName: Full=Heat shock-related 70 kDa protein 2; Short=Heat shock 70 kDa protein 2	464.063	689.377	644.636	4589.54	1171.04	866.85	1441.6	1607.31	1725.31	472.807	506.466	664.794	459.914	441.039	366.881	410.368	530.018	0
P52272.3	8	8	50.7192	0.0357984	1.5641	Control_EV_Fr14	hYVH1+Src_Fr14	RecName: Full=Heterogeneous nuclear ribonucleoprotein M; Short=hnRNP M	2695.39	2989.7	3290.09	3900.56	4918.94	4015.04	1726.8	1659.81	1746.87	1521.16	1500.8	4896.66	1634.08	1644.94	1527.21	2353.12	1512.28	635.754
Q9BUJ2.2	6	6	40.4951	0.00335166	3.38459	Control_EV_Fr14	hYVH1+Src_Fr14	RecName: Full=Heterogeneous nuclear ribonucleoprotein U-like protein 1; AltName: Full=Adenovirus early region 1B-associated protein 5; AltName: Full=E1B-55 kDa-associated protein 5; Short=E1B-AP5	3675.37	3936.96	3751.8	8604.8	6983.01	5411.96	1491.13	1578.7	1515.67	1000.22	1002.36	3127.02	918.939	841.803	955.58	1995.15	973.354	102.53
P07910.4;B2RXH8.1;B7ZW38.1;O60812.1;P0DMR1.1	10	10	73.4668	0.00652744	1.9402	Control_EV_Fr14	hYVH1+Src_Fr14	RecName: Full=Heterogeneous nuclear ribonucleoproteins C1/C2; Short=hnRNP C1/C2	15466.6	11379.7	10882.2	17740.5	14155.4	13141.1	5320.39	5141.86	5433.39	4294.62	4359.24	12502.7	4653.71	4536.01	4906.75	5920.78	3925.43	5751.77
P16403.2;P10412.2;P16402.2;Q02539.3	7	7	43.2861	0.0258785	1.84716	Control_EV_Fr14	hYVH1+Src_Fr14	RecName: Full=Histone H1.2; AltName: Full=Histone H1c; AltName: Full=Histone H1d; AltName: Full=Histone H1s-1	238810	144648	126008	80617.4	62945.1	122057	50193.5	53030.3	54991.5	43843.6	46238.5	95241.7	39003.4	41157.4	40700.1	120730	44296.5	34052.4
P16401.3	2	2	12.6088	0.138709	1.82605	Control_EV_Fr14	hYVH1+Src_Fr14	RecName: Full=Histone H1.5; AltName: Full=Histone H1a; AltName: Full=Histone H1b; AltName: Full=Histone H1s-3	2680.91	4330.37	4509.12	1296.19	3640.43	3886.08	2515.83	2598.61	2664.78	1443.22	1602.13	4774.13	1308.88	1275.21	1223.34	2217.98	1555.73	0
P22492.4	3	3	22.0363	0.0354487	1.76363	Control_EV_Fr14	hYVH1+Src_Fr14	RecName: Full=Histone H1t; AltName: Full=Testicular H1 histone	260577	257507	263849	285909	229039	233451	150333	120911	117165	98697.1	97108.5	241060	136691	124052	119010	153218	107874	10241
O60814.3;P57053.2;P58876.2;P62807.4;Q5QNW6.3;Q93079.3;Q99877.3;Q99879.3;Q99880.3;P06899.3;P23527.3;P33778.2;Q16778.3;Q8N257.3;Q96A08.3	3	3	27.0182	0.000125947	4.16918	Control_EV_Fr14	hYVH1+Src_Fr14	RecName: Full=Histone H2B type 1-K; Short=H2B K; AltName: Full=HIRA-interacting protein 1	12241.3	10934.1	10510.3	5959.04	4478.21	7061.23	5896.57	5625.24	5824.77	931.346	857.35	7818.74	422.654	381.313	457.428	4479.62	900.938	188.098
P62805.2	3	3	17.5152	0.024251	4.19327	Control_EV_Fr14	hYVH1+Src_Fr14	RecName: Full=Histone H4	82.0712	283.622	267.193	3627.86	605.158	343.16	322.332	309.315	262.315	130.07	139.553	407.918	147.818	189.198	236.064	34.9356	133.093	36.7825
O00425.2	3	3	15.9946	0.0348626	1.52234	Control_EV_Fr14	hYVH1+Src_Fr14	RecName: Full=Insulin-like growth factor 2 mRNA-binding protein 3; Short=IGF2 mRNA-binding protein 3; Short=IMP-3; AltName: Full=IGF-II mRNA-binding protein 3; AltName: Full=KH domain-containing protein overexpressed in cancer; Short=hKOC; AltName: Full=VICKZ family member 3	48353.3	40886.2	37760.2	39130.5	24631	31857.4	17001.5	18288.9	17835.5	15562.5	15020.7	27932.3	15114.8	15040.1	14501.7	31305.5	16660.6	29993.8
O00458.4	6	6	34.3431	1.81578e-06	3.85598	Control_EV_Fr14	hYVH1+Src_Fr14	RecName: Full=Interferon-related developmental regulator 1; AltName: Full=Nerve growth factor-inducible protein PC4	4681.05	3751.42	3695.62	5205.28	4344.76	4264.51	2805.66	2650.58	2746.5	418.302	850.93	679.459	724.463	801.175	719.063	844.74	713.526	838.426
Q86UP2.1	4	4	21.5538	0.000169528	4.18135	Control_EV_Fr14	hYVH1+Src_Fr14	RecName: Full=Kinectin; AltName: Full=CG-1 antigen; AltName: Full=Kinesin receptor	619.114	691.055	711.461	1627.34	1209.43	982.088	301.214	283.056	258.382	150.284	128.119	376.716	147.734	144.174	153.275	302.672	133.245	62.1035
Q6PKG0.2	2	2	10.8433	0.119945	2.15345	Control_EV_Fr14	hYVH1+Src_Fr14	RecName: Full=La-related protein 1; AltName: Full=La ribonucleoprotein domain family member 1	5865.65	6470.36	6181.71	4910.74	5915.27	5707.19	2060.79	2111.9	2125.4	1831.27	1755.55	5129.95	1697.42	1578.6	1763.47	3589.09	1855.92	0
Q01650.2	3	3	24.656	0.000159997	3.12423	Control_EV_Fr14	hYVH1+Src_Fr14	RecName: Full=Large neutral amino acids transporter small subunit 1; AltName: Full=4F2 light chain; Short=4F2 LC; Short=4F2LC; AltName: Full=CD98 light chain; AltName: Full=Integral membrane protein E16; AltName: Full=L-type amino acid transporter 1; Short=hLAT1; AltName: Full=Solute carrier family 7 member 5; AltName: Full=y+ system cationic amino acid transporter	6052.33	5819.83	5803.17	5128.64	3616.3	4305.36	4150.6	4546.33	3934.65	2890.39	926.291	1243.56	1250.78	1263.72	1440.19	1236.92	1500.53	300.879
Q96AG4.1	8	8	45.4372	0.0465912	1.40046	Control_EV_Fr14	hYVH1+Src_Fr14	RecName: Full=Leucine-rich repeat-containing protein 59; AltName: Full=Ribosome-binding protein p34; Short=p34; Contains: RecName: Full=Leucine-rich repeat-containing protein 59_ N-terminally processed	7477.25	6980.52	6453.79	5458.28	6652.63	6768.36	3432.11	3010.68	3203.51	3437.66	3407.94	5690.38	3510.23	3734.89	3844.72	4614.66	3355.72	3704.42
Q14764.4	29	29	231.967	0.00744611	1.59594	Control_EV_Fr14	hYVH1+Src_Fr14	RecName: Full=Major vault protein; Short=MVP; AltName: Full=Lung resistance-related protein	31778.7	27885.8	26598.2	42925.7	23284.2	27668.2	17491.4	17041.6	16922	13255.6	13263.8	19868	10318.9	11786.8	12853.4	30721.5	12504.8	20542.8
Q9UKD2.2	5	5	28.0107	0.334556	1.18922	Control_EV_Fr14	hYVH1+Src_Fr14	RecName: Full=mRNA turnover protein 4 homolog; AltName: Full=Ribosome assembly factor MRTO4	2242.13	3646.71	4733.02	2012.23	2339.41	4035.74	1710.75	1809.61	1648.27	2227.8	1937.31	4450.76	2815.73	2204.23	2619.33	2032.31	2024.9	18.455
Q96MG7.1	2	2	11.1261	0.525624	1.57905	Control_EV_Fr14	hYVH1+Src_Fr14	RecName: Full=Non-structural maintenance of chromosomes element 3 homolog; Short=Non-SMC element 3 homolog; AltName: Full=Hepatocellular carcinoma-associated protein 4; AltName: Full=MAGE-G1 antigen; AltName: Full=Melanoma-associated antigen G1; AltName: Full=Necdin-like protein 2	28810.3	35763.8	34081.7	30.0981	8463.57	18142.3	9863.75	10438	9992.03	9292.04	8740.62	29615.8	6197.61	6345.44	6995.99	21791.9	9551.7	0
P67809.3	6	6	63.2344	0.00363782	2.94958	Control_EV_Fr14	hYVH1+Src_Fr14	RecName: Full=Nuclease-sensitive element-binding protein 1; AltName: Full=CCAAT-binding transcription factor I subunit A; Short=CBF-A; AltName: Full=DNA-binding protein B; Short=DBPB; AltName: Full=Enhancer factor I subunit A; Short=EFI-A; AltName: Full=Y-box transcription factor; AltName: Full=Y-box-binding protein 1; Short=YB-1	31127.8	35901	29214	13224.3	24433.9	29467.6	20150.7	21845.2	22027	12244.1	6623.7	6134.3	5668.82	6128.41	6716.51	6538.48	6717.32	1574.82
Q9BZE4.3	5	5	32.5476	0.484757	1.06057	hYVH1+Src_Fr14	Control_EV_Fr14	RecName: Full=Nucleolar GTP-binding protein 1; AltName: Full=Chronic renal failure gene protein; AltName: Full=GTP-binding protein NGB	870.158	1581.55	1681.58	1610.15	2281.65	1858	1958.15	2190.79	1944.29	1887.58	1979.68	3245.9	2184.36	1942.22	1934.66	1571.93	2193.23	4.39768
Q9NR30.5;Q9BQ39.1	15	15	93.1641	0.000616638	2.72205	Control_EV_Fr14	hYVH1+Src_Fr14	RecName: Full=Nucleolar RNA helicase 2; AltName: Full=DEAD box protein 21; AltName: Full=Gu-alpha; AltName: Full=Nucleolar RNA helicase Gu; AltName: Full=Nucleolar RNA helicase II; AltName: Full=RH II/Gu	5205.52	4476.3	4638.52	7216.58	6722.84	6451.67	4525.44	4306.64	4473.39	2187.32	1994.27	1984.23	2325.31	2527.5	2205.33	1698.39	1608.02	1505.54
P19338.3	17	17	143.194	1.53134e-06	5.80378	Control_EV_Fr14	hYVH1+Src_Fr14	RecName: Full=Nucleolin; AltName: Full=Protein C23	13432.1	13092.3	12237.4	18677.2	19864.4	17326.7	5764.35	5828.4	5820.09	1496.45	1467.8	2699.51	1501.71	1422.72	1404.52	2542.28	1405.87	1364.28
Q8NC51.2	3	3	18.4573	0.548705	1.10227	hYVH1+Src_Fr14	Control_EV_Fr14	RecName: Full=Plasminogen activator inhibitor 1 RNA-binding protein; AltName: Full=PAI1 RNA-binding protein 1; Short=PAI-RBP1; AltName: Full=SERPINE1 mRNA-binding protein 1	1952.11	1747.65	1679.3	2537.17	2004.83	1815.17	1064.16	1059.34	1090.21	1457.64	1492.66	3383.32	1450.02	1417.28	1316.8	2208.04	1490.88	2262.17
Q5JQF8.1	2	2	15.4652	0.0717341	1.83205	Control_EV_Fr14	hYVH1+Src_Fr14	RecName: Full=Polyadenylate-binding protein 1-like 2; AltName: Full=RNA-binding motif protein 32; AltName: Full=RNA-binding protein 32	44975.6	34079.7	32817.2	79446	53422.7	47485.2	18556.6	19426.8	20114.7	21755.1	21809.7	29475.1	24377.5	23246	23392.4	23386.2	22514.5	1263.03
P11940.2;Q96DU9.1	28	28	278.899	0.00816559	1.98277	Control_EV_Fr14	hYVH1+Src_Fr14	RecName: Full=Polyadenylate-binding protein 1; Short=PABP-1; Short=Poly(A)-binding protein 1	250694	238499	233396	241045	138878	166017	80024.8	84724.9	84409.2	73796.6	70127.8	168275	62812.3	62244.4	63899.7	154708	73105	36471.3
Q9H361.2	3	3	15.8301	0.21302	1.88344	Control_EV_Fr14	hYVH1+Src_Fr14	RecName: Full=Polyadenylate-binding protein 3; Short=PABP-3; Short=Poly(A)-binding protein 3; AltName: Full=Testis-specific poly(A)-binding protein	26849.9	468967	544465	648516	499962	515875	237531	189816	134796	89931	123377	514587	222224	176593	165408	239690	167638	35023.8
Q13310.1	12	12	85.5627	0.0137653	1.98473	Control_EV_Fr14	hYVH1+Src_Fr14	RecName: Full=Polyadenylate-binding protein 4; Short=PABP-4; Short=Poly(A)-binding protein 4; AltName: Full=Activated-platelet protein 1; Short=APP-1; AltName: Full=Inducible poly(A)-binding protein; Short=iPABP	13979.4	14408.2	14160.5	8034.83	11317.9	12842.9	4694.95	5015.23	4690.37	4224.19	4111.14	12323.1	3020.91	3299.73	3782.97	9054.59	4029.32	1069.19
P0CG47.1;P0CG48.3;P62979.2;P62987.2	4	4	24.4454	0.176793	1.63418	Control_EV_Fr14	hYVH1+Src_Fr14	RecName: Full=Polyubiquitin-B; Contains: RecName: Full=Ubiquitin; Flags: Precursor	7820.12	11214.5	11358.9	5359.41	8710.69	10596.2	4106.18	4587.03	4650.81	4560.61	4524.51	10171.6	4739.8	4434.89	4542.36	4179.97	4699.47	4.83879
A5A3E0.2	10	10	54.5254	0.213927	1.48293	Control_EV_Fr14	hYVH1+Src_Fr14	RecName: Full=POTE ankyrin domain family member F; AltName: Full=ANKRD26-like family C member 1B; AltName: Full=Chimeric POTE-actin protein	14457.6	13202.3	12973.6	1958.39	10684.7	11860	5561.25	6312.17	5980.47	6067.21	6352.61	13731.3	5977.21	5334.58	5567.97	5555.16	5997.3	1380.47
P0CG39.1	3	3	17.1323	0.000360008	2.63215	Control_EV_Fr14	hYVH1+Src_Fr14	RecName: Full=POTE ankyrin domain family member J	2442.26	2210.37	1886.07	3669.76	2914.04	3104.63	2448.71	2113.46	2374.46	580.964	745.301	2593.29	433.956	405.442	367.499	2782.65	650.838	240.365
P17844.1;Q92841.2	2	2	11.3605	0.00856747	4.91972	Control_EV_Fr14	hYVH1+Src_Fr14	RecName: Full=Probable ATP-dependent RNA helicase DDX5; AltName: Full=DEAD box protein 5; AltName: Full=RNA helicase p68	576.541	665.744	718.739	1315.63	1028.82	823.325	270.867	233.178	186.48	97.2397	89.8518	292.917	207.578	182.781	169.279	42.5363	100.676	0
Q9UNQ2.1	2	2	10.4046	1.91628e-05	2.27829	Control_EV_Fr14	hYVH1+Src_Fr14	RecName: Full=Probable dimethyladenosine transferase; AltName: Full=DIM1 dimethyladenosine transferase 1 homolog; AltName: Full=DIM1 dimethyladenosine transferase 1-like; AltName: Full=Probable 18S rRNA (adenine(1779)-N(6)/adenine(1780)-N(6))-dimethyltransferase; AltName: Full=Probable 18S rRNA dimethylase; AltName: Full=Probable S-adenosylmethionine-6-N'_N'-adenosyl(rRNA) dimethyltransferase	2010.48	2296.9	2048.68	2631.24	1836.23	1676	1253.88	1222.94	1228.14	845.242	822.418	1137.12	562.627	660.953	622.64	1214.03	751.011	496.539
Q99848.2	6	6	38.8053	0.762319	1.05085	Control_EV_Fr14	hYVH1+Src_Fr14	RecName: Full=Probable rRNA-processing protein EBP2; AltName: Full=EBNA1-binding protein 2; AltName: Full=Nucleolar protein p40	15506.7	12948.7	13098.5	8858.68	10840.2	11278.6	7345.11	7481.05	8078.09	10474.7	9950.14	11768.1	10805.8	11164.4	10809.9	9838.59	10431.9	5573.97
P35232.1	11	11	83.1634	0.957042	1.04896	Control_EV_Fr14	hYVH1+Src_Fr14	RecName: Full=Prohibitin	15034.2	18017	16791.9	20703.4	20385.5	21680	11688.3	9417.83	8209.04	12123.4	12692.2	15431.1	17408.5	17642.3	16516.8	12288.7	13330.2	17868.9
Q99623.2	11	11	70.0357	0.0214361	1.7868	Control_EV_Fr14	hYVH1+Src_Fr14	RecName: Full=Prohibitin-2; AltName: Full=B-cell receptor-associated protein BAP37; AltName: Full=D-prohibitin; AltName: Full=Repressor of estrogen receptor activity	1.28515e+06	901622	864335	1.07302e+06	569809	803001	361837	348515	364680	294318	312512	611633	259043	266474	288386	700797	293707	651187
A9Q1K9.1	2	2	18.047	0.710802	1.06883	hYVH1+Src_Fr14	Control_EV_Fr14	RecName: Full=Protein VP3; Includes: RecName: Full=mRNA guanylyltransferase; Includes: RecName: Full=mRNA (guanine-N(7)-)-methyltransferase	838.875	1897.34	7582.02	84.4415	14101.6	6648.45	4450.65	4087.33	2678.01	2166.32	3949.3	10079.5	8307.19	7355.72	7377.45	902.158	5147.13	0
P21980.2	2	2	10.2386	0.00349355	5.07673	Control_EV_Fr14	hYVH1+Src_Fr14	RecName: Full=Protein-glutamine gamma-glutamyltransferase 2; AltName: Full=Tissue transglutaminase; AltName: Full=Transglutaminase C; Short=TG(C); Short=TGC; Short=TGase C; AltName: Full=Transglutaminase H; Short=TGase H; AltName: Full=Transglutaminase-2; Short=TGase-2	334.566	528.691	657.002	2271.28	872.512	649.737	262.419	284.89	261.755	69.5114	72.9317	721.08	57.8787	68.9042	44.1875	101.582	69.9875	0
Q15286.1;P59190.1;P61006.1;P61026.1;Q92930.2;O95716.1;P20336.1;P20337.2;P20338.3;P20340.3;P51153.1;P61018.1;Q14964.2;Q15771.2;Q6IQ22.3;Q86YS6.1;Q96AX2.3;Q96DA2.1;Q96E17.1;Q9H082.1;Q9NRW1.1	3	3	16.9826	0.00151303	2.07782	Control_EV_Fr14	hYVH1+Src_Fr14	RecName: Full=Ras-related protein Rab-35; AltName: Full=GTP-binding protein RAY; AltName: Full=Ras-related protein Rab-1C	3250	3650.71	3440.44	5087.6	3815.8	3701.23	2601.2	2514.96	2457.6	1243.74	1271.5	4370.18	806.475	976.888	1068.32	3332.4	1183.57	435.187
P63244.3	11	11	129.216	0.901834	1.0862	Control_EV_Fr14	hYVH1+Src_Fr14	RecName: Full=Receptor of activated protein C kinase 1; AltName: Full=Cell proliferation-inducing gene 21 protein; AltName: Full=Guanine nucleotide-binding protein subunit beta-2-like 1; AltName: Full=Guanine nucleotide-binding protein subunit beta-like protein 12.3; AltName: Full=Human lung cancer oncogene 7 protein; Short=HLC-7; AltName: Full=Receptor for activated C kinase; AltName: Full=Small…	125808	99931.7	98982.6	81884.5	63545.5	80620.8	30887	34496.3	32185.6	52760.3	51284.7	118916	46990.3	45517.1	47846	96354.5	51525.7	85694.8
Q8TDN6.2	2	2	16.2229	0.0277183	2.07665	Control_EV_Fr14	hYVH1+Src_Fr14	RecName: Full=Ribosome biogenesis protein BRX1 homolog; AltName: Full=Brix domain-containing protein 2	2032.05	1089.68	869.692	3525.04	1955.39	1072.21	508.242	592.136	570.858	340.197	318.028	1999.03	439.419	413.977	416.516	932.116	355.743	667.189
P16615.1	4	4	21.2449	0.000574018	3.0251	Control_EV_Fr14	hYVH1+Src_Fr14	RecName: Full=Sarcoplasmic/endoplasmic reticulum calcium ATPase 2; Short=SERCA2; Short=SR Ca(2+)-ATPase 2; AltName: Full=Calcium pump 2; AltName: Full=Calcium-transporting ATPase sarcoplasmic reticulum type_ slow twitch skeletal muscle isoform; AltName: Full=Endoplasmic reticulum class 1/2 Ca(2+) ATPase	3154.1	2827.78	2729.13	1637.39	2398.01	2327.7	800.418	783.592	840.703	648.69	554.096	1064.12	655.176	648.718	661.816	803.809	533.842	214.295
P02768.2	7	7	44.65	0.180731	1.79132	Control_EV_Fr14	hYVH1+Src_Fr14	RecName: Full=Serum albumin; Flags: Precursor	1577.78	1973.54	1902.04	9486.67	1659.19	1934.08	1800.02	1859.4	1853.63	1553.13	1412.24	3091.66	1442.56	1438.51	1560.58	1473.66	1446.36	5.10341
Q8WVQ1.1	2	2	10.186	0.0101229	2.08535	Control_EV_Fr14	hYVH1+Src_Fr14	RecName: Full=Soluble calcium-activated nucleotidase 1; Short=SCAN-1; AltName: Full=Apyrase homolog; AltName: Full=Putative MAPK-activating protein PM09; AltName: Full=Putative NF-kappa-B-activating protein 107	279.318	302.897	290.034	443.273	406.445	426.315	1082.68	835.795	964.404	193.177	248.852	568.285	116.868	108.245	129.878	710.996	188.77	147.556
P02786.2	5	5	32.231	0.0699333	3.68555	Control_EV_Fr14	hYVH1+Src_Fr14	RecName: Full=Transferrin receptor protein 1; Short=TR; Short=TfR; Short=TfR1; Short=Trfr; AltName: Full=T9; AltName: Full=p90; AltName: CD_antigen=CD71; Contains: RecName: Full=Transferrin receptor protein 1_ serum form; Short=sTfR	749.294	1123.38	934.051	6326.79	921.71	851.898	449.681	425.502	408.466	352.607	329.16	820.213	317.885	319.885	390.281	478.42	299.272	0
P55072.4	8	8	44.6845	0.00220294	2.48242	Control_EV_Fr14	hYVH1+Src_Fr14	RecName: Full=Transitional endoplasmic reticulum ATPase; Short=TER ATPase; AltName: Full=15S Mg(2+)-ATPase p97 subunit; AltName: Full=Valosin-containing protein; Short=VCP	1699.57	1718.25	1678.81	1574.59	1610.49	1520.01	573.655	525.244	547.831	402.722	427.646	1197.79	456.606	475.708	488.497	599.192	401.756	161.896
Q9BTV4.1	6	6	34.4518	0.00992714	2.45251	Control_EV_Fr14	hYVH1+Src_Fr14	RecName: Full=Transmembrane protein 43; AltName: Full=Protein LUMA	5543.93	5503.24	5008.76	4649.05	4805.19	4646.15	2298.12	2377.33	2227.18	1603.56	1486.73	4058	1586.23	1507.99	1590.7	1728.69	1472.28	76.4156
P68363.1;Q71U36.1;Q9BQE3.1;Q13748.3;Q6PEY2.2	8	8	48.9585	0.000611184	2.52509	Control_EV_Fr14	hYVH1+Src_Fr14	RecName: Full=Tubulin alpha-1B chain; AltName: Full=Alpha-tubulin ubiquitous; AltName: Full=Tubulin K-alpha-1; AltName: Full=Tubulin alpha-ubiquitous chain; Contains: RecName: Full=Detyrosinated tubulin alpha-1B chain	4926.63	4314.47	4176.21	6083.01	4253.23	4374.04	3873.64	3649.9	3810.57	2071.46	2308.58	1191.81	1230.33	1278.75	1432.18	1282.8	1213.88	1441.88
Q9BRJ6.1	5	5	32.3882	0.000829623	2.59386	Control_EV_Fr14	hYVH1+Src_Fr14	RecName: Full=Uncharacterized protein C7orf50	12553.1	8328.28	7659.58	4522.77	7216.43	6442.07	4000.4	3965.09	4191.8	1734.54	1510.94	7491.93	970.831	936.025	936.05	5983.19	1531.45	1604.64
P61421.1	3	3	17.4183	0.110499	1.33021	Control_EV_Fr14	hYVH1+Src_Fr14	RecName: Full=V-type proton ATPase subunit d 1; Short=V-ATPase subunit d 1; AltName: Full=32 kDa accessory protein; AltName: Full=V-ATPase 40 kDa accessory protein; AltName: Full=V-ATPase AC39 subunit; Short=p39; AltName: Full=Vacuolar proton pump subunit d 1	1814.28	2066.6	1972.18	1158.36	1603.36	1628.43	899.974	860.965	802.855	967.332	973.924	2694.33	926.083	839.234	931.005	902.23	918.281	475.409
P21796.2	4	4	20.8131	0.0328693	2.09652	Control_EV_Fr14	hYVH1+Src_Fr14	RecName: Full=Voltage-dependent anion-selective channel protein 1; Short=VDAC-1; Short=hVDAC1; AltName: Full=Outer mitochondrial membrane protein porin 1; AltName: Full=Plasmalemmal porin; AltName: Full=Porin 31HL; AltName: Full=Porin 31HM	1581.13	1771.94	1783.02	618.885	2623.89	2133.8	819.413	787.171	789.966	658.131	657.992	1360.36	766.202	647.205	795.144	568.697	659.166	44.5597
P16989.4	5	5	30.769	0.181225	1.83384	Control_EV_Fr14	hYVH1+Src_Fr14	RecName: Full=Y-box-binding protein 3; AltName: Full=Cold shock domain-containing protein A; AltName: Full=DNA-binding protein A; AltName: Full=Single-strand DNA-binding protein NF-GMB	14170.3	12100.1	13241.2	2688.28	4263.48	8966.09	9386.86	10184.2	10631.1	5524.6	5632.21	12277.1	4270.12	4336.87	4330.73	4690.53	5633.07	0
P17024.2;Q8N9K5.2	2	2	10.134	0.531458	1.17456	Control_EV_Fr14	hYVH1+Src_Fr14	RecName: Full=Zinc finger protein 20; AltName: Full=Zinc finger protein KOX13	4723.03	5437.57	4861.5	5557.33	4478.67	4867.94	2136.12	2123.1	2073.28	3275.24	2969.13	4862.2	2781.07	3759.27	3661.72	3456.88	3174.57	2929.72

## Sheet: Disome_Quant
									Normalized abundance
									Control_EV_Fr14									hYVH1+Src_Fr14
Accession	Peptide count	Unique peptides	Confidence score	Anova (p)	Max fold change	Highest mean condition	Lowest mean condition	Description	EV14a_001	EV14a_002	EV14a_003	EV14b_001	EV14b_002	EV14b_003	EVc_001	EVc_002	EVc_003	YS14a_001	YS14a_002	YS14a_003	YS14b_001	YS14b_002	YS14b_003	YS14c_001	YS14c_002	YS14c_003	Control A (avg)	Control B (avg)	Control C (avg)	hYVH1+Src A (avg)	hYVH1+Src B (avg)	hYVH1+Src C (avg)	t-test
P19338.3	17	17	143.194	1.53134e-06	3.81883	Control_EV_Fr14	hYVH1+Src_Fr14	RecName: Full=Nucleolin; AltName: Full=Protein C23	5902.09	5860.29	5554.36	5173.25	6009.38	6091.72	5764.35	5828.4	5820.09	1860.51	1694.28	1501.71	1422.72	1404.52	1496.45	1467.8	1405.87	1364.28	5772.25	5758.12	5804.28	1685.5	1441.23	1412.65	0.00046237
Q9UKD2.2	5	5	28.0107	0.334556	1.18922	Control_EV_Fr14	hYVH1+Src_Fr14	RecName: Full=mRNA turnover protein 4 homolog; AltName: Full=Ribosome assembly factor MRTO4	2242.13	3646.71	4733.02	2012.23	2339.41	4035.74	1710.75	1809.61	1648.27	4450.76	2032.31	2815.73	2204.23	2619.33	2227.8	1937.31	2024.9	18.455	3540.62	2795.79	1722.88	3099.6	2350.45	1326.89	0.00135986
O60814.3;P57053.2;P58876.2;P62807.4;Q5QNW6.3;Q93079.3;Q99877.3;Q99879.3;Q99880.3;P06899.3;P23527.3;P33778.2;Q16778.3;Q8N257.3;Q96A08.3	3	3	27.0182	0.000125947	4.16918	Control_EV_Fr14	hYVH1+Src_Fr14	RecName: Full=Histone H2B type 1-K; Short=H2B K; AltName: Full=HIRA-interacting protein 1	12241.3	10934.1	10510.3	5959.04	4478.21	7061.23	5896.57	5625.24	5824.77	7818.74	4479.62	422.654	381.313	457.428	931.346	857.35	900.938	188.098	11228.6	5832.83	5782.19	4240.34	590.029	648.795	0.0106058
Q01650.2	3	3	24.656	0.000159997	3.12423	Control_EV_Fr14	hYVH1+Src_Fr14	RecName: Full=Large neutral amino acids transporter small subunit 1; AltName: Full=4F2 light chain; Short=4F2 LC; Short=4F2LC; AltName: Full=CD98 light chain; AltName: Full=Integral membrane protein E16; AltName: Full=L-type amino acid transporter 1; Short=hLAT1; AltName: Full=Solute carrier family 7 member 5; AltName: Full=y+ system cationic amino acid transporter	6052.33	5819.83	5803.17	5128.64	3616.3	4305.36	4150.6	4546.33	3934.65	2890.39	926.291	1243.56	1250.78	1263.72	1440.19	1236.92	1500.53	300.879	5891.78	4350.1	4210.53	1686.75	1318.23	1012.78	0.0109242
P68363.1;Q71U36.1;Q9BQE3.1;Q13748.3;Q6PEY2.2	8	8	48.9585	0.000611184	2.52509	Control_EV_Fr14	hYVH1+Src_Fr14	RecName: Full=Tubulin alpha-1B chain; AltName: Full=Alpha-tubulin ubiquitous; AltName: Full=Tubulin K-alpha-1; AltName: Full=Tubulin alpha-ubiquitous chain; Contains: RecName: Full=Detyrosinated tubulin alpha-1B chain	4926.63	4314.47	4176.21	6083.01	4253.23	4374.04	3873.64	3649.9	3810.57	2071.46	2308.58	1191.81	1230.33	1278.75	1432.18	1282.8	1213.88	1441.88	4472.44	4903.43	3778.04	1857.28	1313.75	1312.85	0.0145535
P62280.3	8	8	70.2818	0.17898	1.42722	Control_EV_Fr14	hYVH1+Src_Fr14	RecName: Full=40S ribosomal protein S11; AltName: Full=Small ribosomal subunit protein uS17	28297	21453.6	21986.3	13046.4	17510.4	21174.2	13549.8	15595.9	15169.8	16359.6	20851.4	13728.4	12520.2	11857.3	13656.7	14093.3	14352.4	139.988	23912.3	17243.7	14771.8	16979.8	12678.1	9528.58	0.0155338
P67809.3	6	6	63.2344	0.00363782	2.94958	Control_EV_Fr14	hYVH1+Src_Fr14	RecName: Full=Nuclease-sensitive element-binding protein 1; AltName: Full=CCAAT-binding transcription factor I subunit A; Short=CBF-A; AltName: Full=DNA-binding protein B; Short=DBPB; AltName: Full=Enhancer factor I subunit A; Short=EFI-A; AltName: Full=Y-box transcription factor; AltName: Full=Y-box-binding protein 1; Short=YB-1	31127.8	35901	29214	13224.3	24433.9	29467.6	20150.7	21845.2	22027	12244.1	6623.7	6134.3	5668.82	6128.41	6716.51	6538.48	6717.32	1574.82	32080.9	22375.2	21341	8334.05	6171.25	4943.54	0.0170263
P0DMV8.1;P0DMV9.1;P17066.2;P34931.2;P48741.2	12	12	87.1134	0.220719	1.3215	Control_EV_Fr14	hYVH1+Src_Fr14	RecName: Full=Heat shock 70 kDa protein 1A; AltName: Full=Heat shock 70 kDa protein 1; Short=HSP70-1; Short=HSP70.1	25293.7	7156.43	5999.35	7903.23	12762.6	12912.4	8826.39	11396.6	11567.9	9244.87	12654.4	10042.7	7660.82	6983.62	7806.61	11128.8	10344.6	2694.44	12816.5	11192.8	10596.9	10647.3	7483.69	8055.95	0.0262547
Q9NR30.5;Q9BQ39.1	15	15	93.1641	0.000616638	2.72205	Control_EV_Fr14	hYVH1+Src_Fr14	RecName: Full=Nucleolar RNA helicase 2; AltName: Full=DEAD box protein 21; AltName: Full=Gu-alpha; AltName: Full=Nucleolar RNA helicase Gu; AltName: Full=Nucleolar RNA helicase II; AltName: Full=RH II/Gu	5205.52	4476.3	4638.52	7216.58	6722.84	6451.67	4525.44	4306.64	4473.39	2187.32	1994.27	1984.23	2325.31	2527.5	2205.33	1698.39	1608.02	1505.54	4773.45	6797.03	4435.16	2055.27	2352.71	1603.98	0.026884
Q9BRJ6.1	5	5	32.3882	0.000829623	2.59386	Control_EV_Fr14	hYVH1+Src_Fr14	RecName: Full=Uncharacterized protein C7orf50	12553.1	8328.28	7659.58	4522.77	7216.43	6442.07	4000.4	3965.09	4191.8	7491.93	5983.19	970.831	936.025	936.05	1734.54	1510.94	1531.45	1604.64	9513.65	6060.42	4052.43	4815.31	1202.21	1549.01	0.0339065
O00458.4	6	6	34.3431	1.81578e-06	3.85598	Control_EV_Fr14	hYVH1+Src_Fr14	RecName: Full=Interferon-related developmental regulator 1; AltName: Full=Nerve growth factor-inducible protein PC4	4681.05	3751.42	3695.62	5205.28	4344.76	4264.51	2805.66	2650.58	2746.5	418.302	850.93	679.459	724.463	801.175	719.063	844.74	713.526	838.426	4042.7	4604.85	2734.24	649.564	748.234	798.898	0.0339354
Q03135.4;P56539.1	4	4	24.0366	0.180144	1.72203	Control_EV_Fr14	hYVH1+Src_Fr14	RecName: Full=Caveolin-1	2791.39	3852.42	3574.99	720.384	3837.42	3257.13	1584.29	1612.09	1521.26	3785.51	2244.97	1283.41	1240.7	1012.01	1192.95	1218.25	1234.16	0	3406.27	2604.98	1572.55	2437.96	1148.55	817.471	0.0362802
P46777.3	19	19	186.75	0.108392	1.8406	Control_EV_Fr14	hYVH1+Src_Fr14	RecName: Full=60S ribosomal protein L5; AltName: Full=Large ribosomal subunit protein uL18	70856.4	114514	127656	33112.2	79185.3	109279	44381.4	33857.9	32952.8	120373	26775.6	49370.6	36053.5	36321.4	27235.7	26241.8	28314.8	175.018	104342	73858.9	37064	65506.3	33203.5	18243.9	0.0426668
P06576.3	22	22	210.704	0.00894415	2.74705	Control_EV_Fr14	hYVH1+Src_Fr14	RecName: Full=ATP synthase subunit beta_ mitochondrial; AltName: Full=ATP synthase F1 subunit beta; Flags: Precursor	38454.9	41619.6	41320.5	26570.4	27683.8	30362.8	24512.6	19763.2	22488.5	15604.6	11658.9	10765	9889.22	9106.85	8882.54	9039.92	9435.82	9555.23	40465	28205.7	22254.8	12676.2	9292.87	9343.66	0.0441852
Q02543.2	6	6	57.3706	0.0780857	1.743	Control_EV_Fr14	hYVH1+Src_Fr14	RecName: Full=60S ribosomal protein L18a; AltName: Full=Large ribosomal subunit protein eL20	11124.1	19973.9	21082.3	4907.51	24109.8	20428.6	10184.9	9269.55	7969.86	17006.7	4099.26	12277.2	9529.44	8871.14	5924.69	7096.85	8632.72	601.249	17393.4	16482	9141.44	11127.7	8108.42	5443.61	0.0456009
P23396.2	18	18	184.448	0.0852964	1.44261	Control_EV_Fr14	hYVH1+Src_Fr14	RecName: Full=40S ribosomal protein S3; AltName: Full=Small ribosomal subunit protein uS3	102914	104959	103211	48083	58706	77600.6	41546.7	47097.4	46183.6	113600	77279.9	35434.3	31962.9	34015.8	44902.7	43999.8	46229.8	9490.75	103695	61463.2	44942.6	75438	36960.5	33240.1	0.0503163
Q9BTV4.1	6	6	34.4518	0.00992714	2.45251	Control_EV_Fr14	hYVH1+Src_Fr14	RecName: Full=Transmembrane protein 43; AltName: Full=Protein LUMA	5543.93	5503.24	5008.76	4649.05	4805.19	4646.15	2298.12	2377.33	2227.18	4058	1728.69	1586.23	1507.99	1590.7	1603.56	1486.73	1472.28	76.4156	5351.98	4700.13	2300.87	2457.64	1567.42	1011.81	0.0519978
P62899.1	6	6	73.9407	0.00312002	2.31173	Control_EV_Fr14	hYVH1+Src_Fr14	RecName: Full=60S ribosomal protein L31; AltName: Full=Large ribosomal subunit protein eL31	78916.1	69349.3	75211.9	25182.6	35895.5	50646.5	27020.8	27440	27407.9	59305.5	38556.7	12377.8	11634.7	11093.1	13293.7	13479.5	14735.2	5939.04	74492.4	37241.5	27289.6	36746.7	12007.2	11384.6	0.053311
P22492.4	3	3	22.0363	0.0354487	1.76363	Control_EV_Fr14	hYVH1+Src_Fr14	RecName: Full=Histone H1t; AltName: Full=Testicular H1 histone	260577	257507	263849	285909	229039	233451	150333	120911	117165	241060	153218	136691	124052	119010	98697.1	97108.5	107874	10241	260644	249466	129470	176990	113920	71741.2	0.056284
P62424.2	15	15	181.124	0.00464673	2.1434	Control_EV_Fr14	hYVH1+Src_Fr14	RecName: Full=60S ribosomal protein L7a; AltName: Full=Large ribosomal subunit protein eL8; AltName: Full=PLA-X polypeptide; AltName: Full=Surfeit locus protein 3	234954	207750	207894	88988.1	142004	181080	77862	80269.4	82444.6	183118	106186	48013.5	46652	47452.5	52697.1	53108.5	51580.2	19220.5	216866	137358	80192	112439	48933.9	41303.1	0.0594622
P81605.2	3	3	21.5763	0.111536	2.28579	Control_EV_Fr14	hYVH1+Src_Fr14	RecName: Full=Dermcidin; AltName: Full=Preproteolysin; Contains: RecName: Full=Survival-promoting peptide; Contains: RecName: Full=DCD-1; Flags: Precursor	6537.79	9736.65	9258.66	4247.6	5703.2	7535.55	3582.61	3783.89	3864.81	5338.4	1954.68	3080.55	2720.01	2685.76	2772.65	2570.18	2611.69	0	8511.04	5828.78	3743.77	3457.87	2726.14	1727.29	0.0622972
P0CG47.1;P0CG48.3;P62979.2;P62987.2	4	4	24.4454	0.176793	1.63418	Control_EV_Fr14	hYVH1+Src_Fr14	RecName: Full=Polyubiquitin-B; Contains: RecName: Full=Ubiquitin; Flags: Precursor	7820.12	11214.5	11358.9	5359.41	8710.69	10596.2	4106.18	4587.03	4650.81	10171.6	4179.97	4739.8	4434.89	4542.36	4560.61	4524.51	4699.47	4.83879	10131.2	8222.1	4448.01	6363.8	4512.62	3076.27	0.0647012
P42766.2	5	5	69.3175	0.011106	1.8831	Control_EV_Fr14	hYVH1+Src_Fr14	RecName: Full=60S ribosomal protein L35; AltName: Full=Large ribosomal subunit protein uL29	72333.9	90395.7	102076	31538.9	51229.6	73207.4	33116.2	33683.4	32733.4	91516.2	39231	21585	20004.9	20590.4	22585.4	23354.1	24417.8	13022.7	88268.5	51992	33177.7	50777.4	21060.3	20264.9	0.0662351
P61313.2	12	12	137.012	0.0391258	1.96304	Control_EV_Fr14	hYVH1+Src_Fr14	RecName: Full=60S ribosomal protein L15; AltName: Full=Large ribosomal subunit protein eL15	198364	214864	207926	252159	153742	189222	93468.3	101491	100888	192996	115331	72114.5	69473.1	69449.9	83682.4	80628.8	83908.3	2712.23	207051	198374	98615.6	126814	74201.8	55749.8	0.0725328
P21796.2	4	4	20.8131	0.0328693	2.09652	Control_EV_Fr14	hYVH1+Src_Fr14	RecName: Full=Voltage-dependent anion-selective channel protein 1; Short=VDAC-1; Short=hVDAC1; AltName: Full=Outer mitochondrial membrane protein porin 1; AltName: Full=Plasmalemmal porin; AltName: Full=Porin 31HL; AltName: Full=Porin 31HM	1581.13	1771.94	1783.02	618.885	2623.89	2133.8	819.413	787.171	789.966	1360.36	568.697	766.202	647.205	795.144	658.131	657.992	659.166	44.5597	1712.03	1792.19	798.85	898.418	700.16	453.906	0.0750495
P46776.2	6	6	65.0131	0.0107343	2.22359	Control_EV_Fr14	hYVH1+Src_Fr14	RecName: Full=60S ribosomal protein L27a; AltName: Full=Large ribosomal subunit protein uL15	127088	106243	102983	90302.2	59138.2	79205.8	33012.5	36315.3	35632.6	83612.4	66058.1	23217.6	22554.5	23671	26097.6	25090.6	26607.8	4369.07	112105	76215.4	34986.8	57629.4	24107.7	18689.2	0.0801367
P62906.2	8	8	98.884	0.00595649	2.25621	Control_EV_Fr14	hYVH1+Src_Fr14	RecName: Full=60S ribosomal protein L10a; AltName: Full=CSA-19; AltName: Full=Large ribosomal subunit protein uL1; AltName: Full=Neural precursor cell expressed developmentally down-regulated protein 6; Short=NEDD-6	246469	217792	215506	127557	117661	157828	65707.4	71836.1	69479	183894	112940	38021.1	38471.1	39691.4	49858.9	46967.3	47609.5	14229.4	226589	134349	69007.5	111618	42673.8	36268.7	0.0825636
P18077.2	7	7	80.3925	0.0231781	2.1941	Control_EV_Fr14	hYVH1+Src_Fr14	RecName: Full=60S ribosomal protein L35a; AltName: Full=Cell growth-inhibiting gene 33 protein; AltName: Full=Large ribosomal subunit protein eL33	64202.8	66616.7	66316.9	15470.1	25737.4	38462.5	21835.3	23318.2	22981.5	49791.4	36568.8	9320.18	10083.2	10000.4	13964.1	12937	13678.7	869.525	65712.1	26556.7	22711.7	31893.5	11349.2	9161.75	0.0848667
P84098.1	6	6	49.1352	0.0286296	2.31903	Control_EV_Fr14	hYVH1+Src_Fr14	RecName: Full=60S ribosomal protein L19; AltName: Full=Large ribosomal subunit protein eL19	24383.6	23000	24626.2	28179.4	19903.9	18650.6	8757.39	9486.38	8588.73	16745.2	8523.53	7931.68	7607.69	7496.85	7771.94	7297.46	7812.86	211.603	24003.2	22244.7	8944.17	11066.8	7625.49	5107.31	0.088974
P62851.1	5	5	46.0232	0.00760956	2.03959	Control_EV_Fr14	hYVH1+Src_Fr14	RecName: Full=40S ribosomal protein S25; AltName: Full=Small ribosomal subunit protein eS25	86909.2	82491.1	80359.9	46739.8	30375.4	51934	28303.6	28422.1	28664.3	61374.5	56940.4	11377.7	12551.4	14315.1	17993.8	18780.1	18401.8	15859.8	83253.4	43016.4	28463.4	43230.8	14953.5	17680.6	0.090326
Q13310.1	12	12	85.5627	0.0137653	1.98473	Control_EV_Fr14	hYVH1+Src_Fr14	RecName: Full=Polyadenylate-binding protein 4; Short=PABP-4; Short=Poly(A)-binding protein 4; AltName: Full=Activated-platelet protein 1; Short=APP-1; AltName: Full=Inducible poly(A)-binding protein; Short=iPABP	13979.4	14408.2	14160.5	8034.83	11317.9	12842.9	4694.95	5015.23	4690.37	12323.1	9054.59	3020.91	3299.73	3782.97	4224.19	4111.14	4029.32	1069.19	14182.7	10731.9	4800.18	8132.87	3768.96	3069.89	0.0930229
P62269.3	9	9	70.4174	0.0172083	1.92583	Control_EV_Fr14	hYVH1+Src_Fr14	RecName: Full=40S ribosomal protein S18; AltName: Full=Ke-3; Short=Ke3; AltName: Full=Small ribosomal subunit protein uS13	264707	247177	239733	218368	127103	169536	79724.8	82436.7	84388.7	179480	177986	63337.2	63274.8	64978.3	72195.3	71030	71772.8	21671.7	250539	171669	82183.4	140268	66816.1	54824.8	0.0944766
P61353.2	12	12	141.239	0.0396618	2.17579	Control_EV_Fr14	hYVH1+Src_Fr14	RecName: Full=60S ribosomal protein L27; AltName: Full=Large ribosomal subunit protein eL27	157932	167356	166414	60428.6	108504	136121	44463.7	49266.1	48447.6	126301	82065	34812.5	32629.3	33757.1	39926.3	39374.2	41307.8	1362.02	163901	101684	47392.5	81059.6	35437.6	27348	0.095422
P60866.1	5	5	57.0951	0.0118149	1.82802	Control_EV_Fr14	hYVH1+Src_Fr14	RecName: Full=40S ribosomal protein S20; AltName: Full=Small ribosomal subunit protein uS10	358343	377655	370209	326561	214992	258113	127878	137916	135678	298554	240245	106863	101444	106644	116925	112533	116479	62521.4	368736	266556	133824	215221	108338	97177.6	0.0999721
P30050.1	6	6	72.8435	0.00363251	2.25626	Control_EV_Fr14	hYVH1+Src_Fr14	RecName: Full=60S ribosomal protein L12; AltName: Full=Large ribosomal subunit protein uL11	187322	134609	131744	66356.3	55735.2	95863.1	52597.9	50094.4	53075.2	111820	74717.2	19868.2	20360.1	22004.7	26145.8	28854.6	27069.2	35871.7	151225	72651.6	51922.5	68801.8	22836.9	30598.5	0.101183
P05388.1;Q8NHW5.1	20	20	232.415	0.0021852	2.44382	Control_EV_Fr14	hYVH1+Src_Fr14	RecName: Full=60S acidic ribosomal protein P0; AltName: Full=60S ribosomal protein L10E; AltName: Full=Large ribosomal subunit protein uL10	458894	313926	307747	292517	195011	268043	118716	111756	121023	297392	168223	49034.7	51902.3	49675.6	53283.8	59197.7	56288.9	110172	360189	251857	117165	171550	51620.6	75219.7	0.106166
P27635.4;Q96L21.3	9	9	89.1338	0.0147695	2.65407	Control_EV_Fr14	hYVH1+Src_Fr14	RecName: Full=60S ribosomal protein L10; AltName: Full=Laminin receptor homolog; AltName: Full=Large ribosomal subunit protein uL16; AltName: Full=Protein QM; AltName: Full=Ribosomal protein L10; AltName: Full=Tumor suppressor QM	60421.4	63273	60938.7	66420	39230.2	46465.8	16692	17332.5	17561.4	42286.2	28200.3	11392.4	10782.6	11383.5	13917.8	13840.7	13886.2	627.19	61544.4	50705.3	17195.3	27293	12028	9451.37	0.108423
P11940.2;Q96DU9.1	28	28	278.899	0.00816559	1.98277	Control_EV_Fr14	hYVH1+Src_Fr14	RecName: Full=Polyadenylate-binding protein 1; Short=PABP-1; Short=Poly(A)-binding protein 1	250694	238499	233396	241045	138878	166017	80024.8	84724.9	84409.2	168275	154708	62812.3	62244.4	63899.7	73796.6	70127.8	73105	36471.3	240863	181980	83053	128598	66646.9	59901.4	0.109693
P55072.4	8	8	44.6845	0.00220294	2.48242	Control_EV_Fr14	hYVH1+Src_Fr14	RecName: Full=Transitional endoplasmic reticulum ATPase; Short=TER ATPase; AltName: Full=15S Mg(2+)-ATPase p97 subunit; AltName: Full=Valosin-containing protein; Short=VCP	1699.57	1718.25	1678.81	1574.59	1610.49	1520.01	573.655	525.244	547.831	1197.79	599.192	456.606	475.708	488.497	402.722	427.646	401.756	161.896	1698.88	1568.36	548.91	751.196	455.642	330.433	0.1097
P18124.1	21	21	241.488	0.0261492	2.00118	Control_EV_Fr14	hYVH1+Src_Fr14	RecName: Full=60S ribosomal protein L7; AltName: Full=Large ribosomal subunit protein uL30	148683	193986	193126	102064	118432	162375	61061.9	44758	40130.5	156188	77523.7	55163.5	52775.9	53791.5	39745	38288.6	44281.3	14236.5	178599	127624	48650.1	96291.8	48770.8	32268.8	0.109861
P47914.2	5	5	41.1239	0.0252014	2.16682	Control_EV_Fr14	hYVH1+Src_Fr14	RecName: Full=60S ribosomal protein L29; AltName: Full=Cell surface heparin-binding protein HIP; AltName: Full=Large ribosomal subunit protein eL29	195978	268574	284091	346404	121616	187894	81046.4	75308.2	74335.8	214250	140661	73869.9	62502.7	61954.5	64693.1	63094	65254.1	8397.2	249548	218638	76896.8	142927	63050.1	45581.8	0.113657
A5A3E0.2	10	10	54.5254	0.213927	1.48293	Control_EV_Fr14	hYVH1+Src_Fr14	RecName: Full=POTE ankyrin domain family member F; AltName: Full=ANKRD26-like family C member 1B; AltName: Full=Chimeric POTE-actin protein	14457.6	13202.3	12973.6	1958.39	10684.7	11860	5561.25	6312.17	5980.47	13731.3	5555.16	5977.21	5334.58	5567.97	6067.21	6352.61	5997.3	1380.47	13544.5	8167.68	5951.3	8421.24	5656.59	4576.79	0.113741
Q07065.2	3	3	16.1309	0.0698809	2.92833	Control_EV_Fr14	hYVH1+Src_Fr14	RecName: Full=Cytoskeleton-associated protein 4; AltName: Full=63-kDa cytoskeleton-linking membrane protein; Short=Climp-63; Short=p63	2553.37	3235.83	2836.38	238.335	1585.74	1920.55	796.71	894.589	917.034	1706.27	779.707	422.717	374.245	421.364	541.87	428.206	440.668	0	2875.19	1248.21	869.444	969.565	445.826	289.625	0.116043
P16615.1	4	4	21.2449	0.000574018	3.0251	Control_EV_Fr14	hYVH1+Src_Fr14	RecName: Full=Sarcoplasmic/endoplasmic reticulum calcium ATPase 2; Short=SERCA2; Short=SR Ca(2+)-ATPase 2; AltName: Full=Calcium pump 2; AltName: Full=Calcium-transporting ATPase sarcoplasmic reticulum type_ slow twitch skeletal muscle isoform; AltName: Full=Endoplasmic reticulum class 1/2 Ca(2+) ATPase	3154.1	2827.78	2729.13	1637.39	2398.01	2327.7	800.418	783.592	840.703	1064.12	803.809	655.176	648.718	661.816	648.69	554.096	533.842	214.295	2903.67	2121.04	808.238	841.033	653.075	434.078	0.119086
P62750.1	14	14	128.579	0.0129039	1.95497	Control_EV_Fr14	hYVH1+Src_Fr14	RecName: Full=60S ribosomal protein L23a; AltName: Full=Large ribosomal subunit protein uL23	144393	137044	131351	118073	87418.5	102518	41863.5	44092.7	43796.2	103294	71883.1	38966.8	40202.9	42439.9	39887.1	39954.1	40527.4	17916.8	137596	102670	43250.8	71381.2	40843.3	32799.5	0.123191
O94905.1	5	5	26.6913	0.00848146	2.48972	Control_EV_Fr14	hYVH1+Src_Fr14	RecName: Full=Erlin-2; AltName: Full=Endoplasmic reticulum lipid raft-associated protein 2; AltName: Full=Stomatin-prohibitin-flotillin-HflC/K domain-containing protein 2; Short=SPFH domain-containing protein 2	2503.56	3077.64	2950.55	2213.2	1587.21	1944	703.987	631.127	731.348	2119.65	502.989	674.496	652.741	676.219	616.15	606.798	590.006	124.991	2843.92	1914.81	688.821	1099.05	648.37	440.598	0.132875
Q15286.1;P59190.1;P61006.1;P61026.1;Q92930.2;O95716.1;P20336.1;P20337.2;P20338.3;P20340.3;P51153.1;P61018.1;Q14964.2;Q15771.2;Q6IQ22.3;Q86YS6.1;Q96AX2.3;Q96DA2.1;Q96E17.1;Q9H082.1;Q9NRW1.1	3	3	16.9826	0.00151303	2.07782	Control_EV_Fr14	hYVH1+Src_Fr14	RecName: Full=Ras-related protein Rab-35; AltName: Full=GTP-binding protein RAY; AltName: Full=Ras-related protein Rab-1C	3250	3650.71	3440.44	5087.6	3815.8	3701.23	2601.2	2514.96	2457.6	4370.18	3332.4	806.475	976.888	1068.32	1243.74	1271.5	1183.57	435.187	3447.05	4201.54	2524.59	2836.35	1096.32	963.418	0.136617
O95816.1	4	4	23.6299	0.0543071	1.80476	Control_EV_Fr14	hYVH1+Src_Fr14	RecName: Full=BAG family molecular chaperone regulator 2; Short=BAG-2; AltName: Full=Bcl-2-associated athanogene 2	5459.03	5122.34	5095.74	1067.08	1930.23	2896.22	1443.31	1396.58	1485.84	5470.85	2235.33	978.351	1006.54	1015.11	1130.4	1132.53	1041.85	337.996	5225.7	1964.51	1441.91	2894.84	1050.68	837.458	0.137147
P61421.1	3	3	17.4183	0.110499	1.33021	Control_EV_Fr14	hYVH1+Src_Fr14	RecName: Full=V-type proton ATPase subunit d 1; Short=V-ATPase subunit d 1; AltName: Full=32 kDa accessory protein; AltName: Full=V-ATPase 40 kDa accessory protein; AltName: Full=V-ATPase AC39 subunit; Short=p39; AltName: Full=Vacuolar proton pump subunit d 1	1814.28	2066.6	1972.18	1158.36	1603.36	1628.43	899.974	860.965	802.855	2694.33	902.23	926.083	839.234	931.005	967.332	973.924	918.281	475.409	1951.02	1463.38	854.598	1507.55	912.524	789.205	0.138512
P83731.1	3	3	33.3101	0.0359826	1.96074	Control_EV_Fr14	hYVH1+Src_Fr14	RecName: Full=60S ribosomal protein L24; AltName: Full=60S ribosomal protein L30; AltName: Full=Large ribosomal subunit protein eL24	107419	100350	101358	30231	60499.7	76170.2	27347.3	27638.6	28119.5	72902.4	53129.2	24871.8	24320.5	25349.5	27021.3	24637.4	25807.2	7125.2	103042	55633.6	27701.8	50301.1	25563.8	19189.9	0.139948
P11142.1	18	18	138.839	0.498091	1.79547	Control_EV_Fr14	hYVH1+Src_Fr14	RecName: Full=Heat shock cognate 71 kDa protein; AltName: Full=Heat shock 70 kDa protein 8; AltName: Full=Lipopolysaccharide-associated protein 1; Short=LAP-1; Short=LPS-associated protein 1	20113.4	20522.5	21043	21.6493	14105	17082	5601.78	6285.97	6610.05	18360.1	7427.06	6167.75	5699.56	6222.86	6197.58	5966.62	5995.21	0	20559.6	10402.9	6165.93	10651.6	6040	3987.28	0.139992
P32969.1;Q5IFJ7.1	8	8	102.699	0.00353849	2.5264	Control_EV_Fr14	hYVH1+Src_Fr14	RecName: Full=60S ribosomal protein L9; AltName: Full=Large ribosomal subunit protein uL6	160953	124169	115389	143262	92589.1	105680	38087.9	35329.3	35717.1	92476.8	64272.7	25677	24296.2	24523.2	25952.5	27730.2	24536	27448.7	133504	113844	36378.1	60808.8	24924	26571.6	0.141415
P16989.4	5	5	30.769	0.181225	1.83384	Control_EV_Fr14	hYVH1+Src_Fr14	RecName: Full=Y-box-binding protein 3; AltName: Full=Cold shock domain-containing protein A; AltName: Full=DNA-binding protein A; AltName: Full=Single-strand DNA-binding protein NF-GMB	14170.3	12100.1	13241.2	2688.28	4263.48	8966.09	9386.86	10184.2	10631.1	12277.1	4690.53	4270.12	4336.87	4330.73	5524.6	5632.21	5633.07	0	13170.5	5305.95	10067.4	7079.27	4730.73	3755.09	0.147605
P18621.3	11	11	140.652	0.0204169	1.96364	Control_EV_Fr14	hYVH1+Src_Fr14	RecName: Full=60S ribosomal protein L17; AltName: Full=60S ribosomal protein L23; AltName: Full=Large ribosomal subunit protein uL22; AltName: Full=PD-1	217911	174310	170775	112061	107613	147002	48989.2	50992.2	53451.3	149359	75990.7	50861	49569.9	48706.1	50345	52394.1	51639.3	22715	187665	122225	51144.3	92070.3	49540.4	42249.5	0.15053
P25705.1	20	20	160.014	0.00621891	1.64632	Control_EV_Fr14	hYVH1+Src_Fr14	RecName: Full=ATP synthase subunit alpha_ mitochondrial; AltName: Full=ATP synthase F1 subunit alpha; Flags: Precursor	59106.7	47240.4	44506.1	69590.6	38970.1	44285.6	30566.8	29374.2	31296.8	44880.7	58382.7	17704.1	17500.8	17432	20502.5	21069.3	19880.2	22537.9	50284.4	50948.7	30412.6	40322.5	18478.5	21162.4	0.152335
P16403.2;P10412.2;P16402.2;Q02539.3	7	7	43.2861	0.0258785	1.84716	Control_EV_Fr14	hYVH1+Src_Fr14	RecName: Full=Histone H1.2; AltName: Full=Histone H1c; AltName: Full=Histone H1d; AltName: Full=Histone H1s-1	238810	144648	126008	80617.4	62945.1	122057	50193.5	53030.3	54991.5	95241.7	120730	39003.4	41157.4	40700.1	43843.6	46238.5	44296.5	34052.4	169822	88539.8	52738.4	84991.6	41900.3	41529.1	0.154712
P30679.2	3	3	22.4598	0.00816096	1.9061	Control_EV_Fr14	hYVH1+Src_Fr14	RecName: Full=Guanine nucleotide-binding protein subunit alpha-15; Short=G alpha-15; Short=G-protein subunit alpha-15; AltName: Full=Epididymis tissue protein Li 17E; AltName: Full=Guanine nucleotide-binding protein subunit alpha-16; Short=G alpha-16; Short=G-protein subunit alpha-16	8424.95	7413.34	7110.88	4376.83	15148.4	13459.9	4786.41	4846.98	4623.72	7705.83	3561.83	4486.15	3730.86	4442.15	3648.62	3852.84	3651.3	1744.94	7649.72	10995	4752.37	5251.27	3940.54	3083.03	0.159031
P27105.3	11	11	81.8162	0.00780714	1.90703	Control_EV_Fr14	hYVH1+Src_Fr14	RecName: Full=Erythrocyte band 7 integral membrane protein; AltName: Full=Protein 7.2b; AltName: Full=Stomatin	27238.7	23019.5	22296.9	24387.7	14403.1	19141.4	9024.68	8656.02	8534.75	16119.6	15805.5	5916.41	6372.63	6742.6	7287.95	7372.29	6779.26	9774.85	24185	19310.7	8738.49	12613.8	6801.06	7975.47	0.159114
P62244.2	7	7	63.72	0.21198	1.56292	Control_EV_Fr14	hYVH1+Src_Fr14	RecName: Full=40S ribosomal protein S15a; AltName: Full=Small ribosomal subunit protein uS8	41209.2	42309.5	41208.4	3672.89	13855.2	22334.4	10793.9	11397.7	11632.2	37271.7	34167.9	7698.3	7712.26	7963.23	10817.9	10373	10629.6	316.791	41575.7	13287.5	11274.6	26379.3	8831.11	7106.46	0.160156
P62857.1	3	3	20.9324	0.496668	1.53982	Control_EV_Fr14	hYVH1+Src_Fr14	RecName: Full=40S ribosomal protein S28; AltName: Full=Small ribosomal subunit protein eS28	16079.1	13077.1	12249.8	544.827	397.74	5372.59	5937	5630.44	6063.99	14566	12578.4	1035.12	1124.77	1122.14	2904.14	3012.81	2624.36	3473.82	13802	2105.05	5877.14	9393.2	1717.02	3037	0.161549
P08238.4;Q58FF8.2	11	11	62.6222	0.00265602	2.00486	Control_EV_Fr14	hYVH1+Src_Fr14	RecName: Full=Heat shock protein HSP 90-beta; Short=HSP 90; AltName: Full=Heat shock 84 kDa; Short=HSP 84; Short=HSP84	3102.53	3011.97	2863.23	3873.1	3222.07	3357.09	1298.42	1319.3	1232.99	2500.04	1446.4	1155.4	1128.13	1188.52	1137.96	1031.59	1099.33	924.751	2992.58	3484.09	1283.57	1700.61	1151.54	1018.56	0.161954
P0CG39.1	3	3	17.1323	0.000360008	2.63215	Control_EV_Fr14	hYVH1+Src_Fr14	RecName: Full=POTE ankyrin domain family member J	2442.26	2210.37	1886.07	3669.76	2914.04	3104.63	2448.71	2113.46	2374.46	2593.29	2782.65	433.956	405.442	367.499	580.964	745.301	650.838	240.365	2179.57	3229.48	2312.21	1936.63	451.302	545.501	0.162677
Q02878.3	21	21	212.948	0.0110987	1.91763	Control_EV_Fr14	hYVH1+Src_Fr14	RecName: Full=60S ribosomal protein L6; AltName: Full=Large ribosomal subunit protein eL6; AltName: Full=Neoplasm-related protein C140; AltName: Full=Tax-responsive enhancer element-binding protein 107; Short=TaxREB107	183046	151391	148870	69298.8	83862.6	114046	48374.5	51819.2	51369.6	124928	53999.1	43664.3	41099	42663	41948.5	42568.6	42942.8	36599.9	161103	89069.2	50521.1	74197.1	41903.5	40703.7	0.163956
P04844.3	7	7	53.6293	0.00255979	2.60747	Control_EV_Fr14	hYVH1+Src_Fr14	RecName: Full=Dolichyl-diphosphooligosaccharide--protein glycosyltransferase subunit 2; AltName: Full=Dolichyl-diphosphooligosaccharide--protein glycosyltransferase 63 kDa subunit; AltName: Full=RIBIIR; AltName: Full=Ribophorin II; Short=RPN-II; AltName: Full=Ribophorin-2; Flags: Precursor	16492.5	13524.8	13072.6	11589.9	9306.35	10895.1	3609.61	3538.75	3560.63	7830.01	4540.55	2691.32	2692.33	2862.42	2960.39	2879.6	2689.66	3678.71	14363.3	10597.1	3569.66	5020.63	2838.38	3082.65	0.164502
P62241.2	14	14	151.604	0.0451997	1.70632	Control_EV_Fr14	hYVH1+Src_Fr14	RecName: Full=40S ribosomal protein S8; AltName: Full=Small ribosomal subunit protein eS8	111456	102271	99599.5	62508.7	59271.5	77679.4	30094.4	31059.5	30957.8	80548.2	64058.7	30050.9	29800.2	31756.3	34756	33136	33017.6	17380.2	104442	66486.5	30703.9	58219.3	32104.2	27844.6	0.164545
O75477.1	7	7	44.2196	0.00972783	1.93183	Control_EV_Fr14	hYVH1+Src_Fr14	RecName: Full=Erlin-1; AltName: Full=Endoplasmic reticulum lipid raft-associated protein 1; AltName: Full=Protein KE04; AltName: Full=Stomatin-prohibitin-flotillin-HflC/K domain-containing protein 1; Short=SPFH domain-containing protein 1	16294	13530.6	12765.9	8107.13	9178.93	10686.9	4341.32	4338.37	4456.14	10654.7	5162.31	3991.06	3876.39	3879.83	4147.68	4076.29	4028.32	3509.78	14196.8	9324.32	4378.61	6602.7	3967.97	3871.46	0.165162
P46778.2	10	10	96.062	0.123057	1.83618	Control_EV_Fr14	hYVH1+Src_Fr14	RecName: Full=60S ribosomal protein L21; AltName: Full=Large ribosomal subunit protein eL21	92541.4	86540.9	86134.3	39771.1	61237.4	75781.8	21188.1	22447.7	22092.2	63275.8	38866.2	29014.5	28915.6	30050.2	29560.7	28054.1	28161.9	617.495	88405.5	58930.1	21909.3	43718.8	29508.8	18944.5	0.169574
P39656.4	5	5	29.4106	0.0181124	1.95193	Control_EV_Fr14	hYVH1+Src_Fr14	RecName: Full=Dolichyl-diphosphooligosaccharide--protein glycosyltransferase 48 kDa subunit; Short=DDOST 48 kDa subunit; Short=Oligosaccharyl transferase 48 kDa subunit; Flags: Precursor	6930.97	7243.7	6702.74	2713.63	3940.59	4564.83	2056.65	1938.5	1946.48	4771.04	2603.96	1879.32	2046.29	1931.46	1815.79	1720.41	1812.72	906.458	6959.14	3739.68	1980.55	3084.77	1931.18	1479.86	0.170693
P49207.3	5	5	51.0831	0.11754	2.00115	Control_EV_Fr14	hYVH1+Src_Fr14	RecName: Full=60S ribosomal protein L34; AltName: Full=Large ribosomal subunit protein eL34	79232.3	78595	77675.5	11812.8	27355.2	46095.2	20912.8	22392.9	22202.3	59912.7	34271.4	15186.9	15490.2	15524.5	17851.6	16735.7	17960	92.9374	78500.9	28421.1	21836	36457	16288.8	11596.2	0.172466
P54652.1	3	3	22.0748	0.0541563	3.42646	Control_EV_Fr14	hYVH1+Src_Fr14	RecName: Full=Heat shock-related 70 kDa protein 2; Short=Heat shock 70 kDa protein 2	464.063	689.377	644.636	4589.54	1171.04	866.85	1441.6	1607.31	1725.31	664.794	410.368	459.914	441.039	366.881	472.807	506.466	530.018	0	599.359	2209.14	1591.4	511.692	426.909	345.495	0.173412
P13639.4	9	9	49.2895	0.144496	1.51923	Control_EV_Fr14	hYVH1+Src_Fr14	RecName: Full=Elongation factor 2; Short=EF-2	5012.87	5588.34	5594.65	6032.85	5483.03	5492.13	2352.28	2506.15	2195.77	5180.45	5190.13	2574.36	2551.23	2729.27	2823.75	2635.43	2739.28	75.0413	5398.62	5669.33	2351.4	4314.98	2701.42	1816.58	0.17368
P08865.4	12	12	131.089	0.0999047	1.47643	Control_EV_Fr14	hYVH1+Src_Fr14	RecName: Full=40S ribosomal protein SA; AltName: Full=37 kDa laminin receptor precursor; Short=37LRP; AltName: Full=37/67 kDa laminin receptor; Short=LRP/LR; AltName: Full=67 kDa laminin receptor; Short=67LR; AltName: Full=Colon carcinoma laminin-binding protein; AltName: Full=Laminin receptor 1; Short=LamR; AltName: Full=Laminin-binding protein precursor p40; Short=LBP/p40; AltName: Full=Multidr…	119520	97121	95043.7	52979	49198.9	75190.4	32886.3	32031.6	34767.2	117315	72094.7	26660.1	26826.5	27302.5	30945.8	32408.8	31668.8	33536.9	103895	59122.8	33228.4	72023.4	28358.3	32538.2	0.174735
P15880.2	7	7	67.3096	0.100135	1.40925	Control_EV_Fr14	hYVH1+Src_Fr14	RecName: Full=40S ribosomal protein S2; AltName: Full=40S ribosomal protein S4; AltName: Full=Protein LLRep3; AltName: Full=Small ribosomal subunit protein uS5	57316.8	61203.4	58072.8	42310	33961.6	44199.8	21451.5	22943.8	22650.2	53777.3	45912.9	22792.3	21851.6	22343.2	25540.2	25682.7	25916.9	14553.9	58864.3	40157.1	22348.5	40827.5	23245	22051.2	0.177043
Q07020.2	11	11	118.669	0.0181679	2.06739	Control_EV_Fr14	hYVH1+Src_Fr14	RecName: Full=60S ribosomal protein L18; AltName: Full=Large ribosomal subunit protein eL18	238263	210889	207138	190615	151601	185678	56554.8	54658.1	56879.7	166345	99505.3	56830.8	55603.5	58971.5	53762.8	57893.3	53771	51413.2	218763	175965	56030.9	107561	56112.6	54359.2	0.178215
P05387.1	6	6	64.6829	0.0245019	2.82661	Control_EV_Fr14	hYVH1+Src_Fr14	RecName: Full=60S acidic ribosomal protein P2; AltName: Full=Large ribosomal subunit protein P2; AltName: Full=Renal carcinoma antigen NY-REN-44	49250.9	49334.3	47027.6	2463.4	4991.33	19334.3	13565.9	13308.5	13575.3	35617.1	17175.5	2336.28	2513.07	2667.47	4419.53	4295.58	4152.6	2125.57	48537.6	8929.68	13483.2	18376.3	3200.02	3524.58	0.179834
P50914.4	8	8	72.2896	0.00821633	1.75954	Control_EV_Fr14	hYVH1+Src_Fr14	RecName: Full=60S ribosomal protein L14; AltName: Full=CAG-ISL 7; AltName: Full=Large ribosomal subunit protein eL14	115798	98862.2	97862.4	79709.4	69392.8	85372.1	38516.9	39236.3	37999.3	80075.2	37911.1	36944.5	36608.3	35367.7	36792.9	36752.6	36635.2	39572.8	104174	78158.1	38584.1	51643.6	36256.3	37653.5	0.180709
P40429.2	14	14	118.202	0.0103501	1.77103	Control_EV_Fr14	hYVH1+Src_Fr14	RecName: Full=60S ribosomal protein L13a; AltName: Full=23 kDa highly basic protein; AltName: Full=Large ribosomal subunit protein uL13	402046	338668	324293	397931	221081	300505	150753	141881	146428	227513	277224	95566.8	101236	120660	114264	122017	111744	198237	355002	306506	146354	200101	112053	144000	0.183255
P48047.1	5	5	32.4173	0.0199473	5.94055	Control_EV_Fr14	hYVH1+Src_Fr14	RecName: Full=ATP synthase subunit O_ mitochondrial; AltName: Full=Oligomycin sensitivity conferral protein; Short=OSCP; Flags: Precursor	9938.84	11721.6	10879.2	7750.88	1331.89	4317.87	1520.82	1583.23	1559.52	3323.88	1341.41	512.283	525.826	557.875	751.805	730.144	775.161	0	10846.5	4466.88	1554.52	1725.86	611.835	501.768	0.186628
Q86UP2.1	4	4	21.5538	0.000169528	4.18135	Control_EV_Fr14	hYVH1+Src_Fr14	RecName: Full=Kinectin; AltName: Full=CG-1 antigen; AltName: Full=Kinesin receptor	619.114	691.055	711.461	1627.34	1209.43	982.088	301.214	283.056	258.382	376.716	302.672	147.734	144.174	153.275	150.284	128.119	133.245	62.1035	673.877	1272.95	280.884	275.707	149.244	107.823	0.187678
Q14764.4	29	29	231.967	0.00744611	1.59594	Control_EV_Fr14	hYVH1+Src_Fr14	RecName: Full=Major vault protein; Short=MVP; AltName: Full=Lung resistance-related protein	31778.7	27885.8	26598.2	42925.7	23284.2	27668.2	17491.4	17041.6	16922	19868	30721.5	10318.9	11786.8	12853.4	13255.6	13263.8	12504.8	20542.8	28754.3	31292.7	17151.7	20302.8	12631.9	15437.2	0.190392
O75955.3	10	10	55.1475	0.0414313	1.46778	Control_EV_Fr14	hYVH1+Src_Fr14	RecName: Full=Flotillin-1	3471.09	3417.21	2999.52	2713.19	2811.5	2926.13	1392.83	1400.51	1434.23	4003.66	1723.84	1304.52	1319.78	1399.23	1440.77	1536.63	1345.99	1300.01	3295.94	2816.94	1409.19	2344.01	1386.59	1394.21	0.194483
P26373.4	14	14	152.994	0.0181507	1.7464	Control_EV_Fr14	hYVH1+Src_Fr14	RecName: Full=60S ribosomal protein L13; AltName: Full=Breast basic conserved protein 1; AltName: Full=Large ribosomal subunit protein eL13	423518	288762	281957	348885	206543	309924	134919	122680	131136	177431	345648	81020.2	91702	105815	98149.6	108851	93884.6	184905	331412	288451	129578	201366	98555.5	129214	0.196511
P07910.4;B2RXH8.1;B7ZW38.1;O60812.1;P0DMR1.1	10	10	73.4668	0.00652744	1.9402	Control_EV_Fr14	hYVH1+Src_Fr14	RecName: Full=Heterogeneous nuclear ribonucleoproteins C1/C2; Short=hnRNP C1/C2	15466.6	11379.7	10882.2	17740.5	14155.4	13141.1	5320.39	5141.86	5433.39	12502.7	5920.78	4653.71	4536.01	4906.75	4294.62	4359.24	3925.43	5751.77	12576.2	15012.3	5298.55	7692.39	4579.13	4678.81	0.202427
P46781.3	17	17	164.454	0.0189525	1.60885	Control_EV_Fr14	hYVH1+Src_Fr14	RecName: Full=40S ribosomal protein S9; AltName: Full=Small ribosomal subunit protein uS4	111610	86972.1	84643.7	101967	60041.5	80319.2	40481	39441.4	40980.8	62012.1	74594.2	31743.1	33206.1	35953	36778.9	39117	36890.9	51519.1	94408.7	80776	40301.1	56116.5	35312.7	42509	0.208471
P62913.2	7	7	69.3291	0.0342843	1.84702	Control_EV_Fr14	hYVH1+Src_Fr14	RecName: Full=60S ribosomal protein L11; AltName: Full=CLL-associated antigen KW-12; AltName: Full=Large ribosomal subunit protein uL5	208477	172474	162662	173681	108431	132740	48232.4	51589.6	51175	144192	104035	45851.6	44693.9	45144.4	47362.3	46220.1	47810.2	75368.8	181204	138284	50332.3	98026.2	45733.5	56466.4	0.214077
Q9BUJ2.2	6	6	40.4951	0.00335166	3.38459	Control_EV_Fr14	hYVH1+Src_Fr14	RecName: Full=Heterogeneous nuclear ribonucleoprotein U-like protein 1; AltName: Full=Adenovirus early region 1B-associated protein 5; AltName: Full=E1B-55 kDa-associated protein 5; Short=E1B-AP5	3675.37	3936.96	3751.8	8604.8	6983.01	5411.96	1491.13	1578.7	1515.67	3127.02	1995.15	918.939	841.803	955.58	1000.22	1002.36	973.354	102.53	3788.04	6999.92	1528.5	2013.7	932.535	692.75	0.214313
P62701.2;P22090.2;Q8TD47.3	18	18	163.523	0.0302329	1.78923	Control_EV_Fr14	hYVH1+Src_Fr14	RecName: Full=40S ribosomal protein S4_ X isoform; AltName: Full=SCR10; AltName: Full=Single copy abundant mRNA protein; AltName: Full=Small ribosomal subunit protein eS4	160294	125660	125355	140022	81720.9	108029	43998.7	42250.6	43049.6	107132	89820.1	35338.3	34639.2	37582.3	39507.2	40599.2	37387.7	64448	137103	109924	43099.6	77430.2	37242.9	47478.3	0.215152
P39019.2	7	7	47.4674	0.0633985	1.59386	Control_EV_Fr14	hYVH1+Src_Fr14	RecName: Full=40S ribosomal protein S19; AltName: Full=Small ribosomal subunit protein eS19	584130	550744	537345	243250	255064	376210	169532	182828	186836	402507	406900	135690	134412	139300	158172	154824	157161	247172	557406	291508	179732	315032	143961	186386	0.220381
P36578.5;Q9Y483.3	29	29	277.307	0.0198185	1.77845	Control_EV_Fr14	hYVH1+Src_Fr14	RecName: Full=60S ribosomal protein L4; AltName: Full=60S ribosomal protein L1; AltName: Full=Large ribosomal subunit protein uL4	1.61855e+06	1.17152e+06	1.12902e+06	1.32929e+06	733487	1.0029e+06	456811	455532	466402	809227	830429	348603	360136	376776	395688	408386	393244	780207	1.30636e+06	1.02189e+06	459581	662753	377533	527279	0.228548
Q96AG4.1	8	8	45.4372	0.0465912	1.40046	Control_EV_Fr14	hYVH1+Src_Fr14	RecName: Full=Leucine-rich repeat-containing protein 59; AltName: Full=Ribosome-binding protein p34; Short=p34; Contains: RecName: Full=Leucine-rich repeat-containing protein 59_ N-terminally processed	7477.25	6980.52	6453.79	5458.28	6652.63	6768.36	3432.11	3010.68	3203.51	5690.38	4614.66	3510.23	3734.89	3844.72	3437.66	3407.94	3355.72	3704.42	6970.52	6293.09	3215.43	4605.09	3672.43	3489.36	0.231678
Q99623.2	11	11	70.0357	0.0214361	1.7868	Control_EV_Fr14	hYVH1+Src_Fr14	RecName: Full=Prohibitin-2; AltName: Full=B-cell receptor-associated protein BAP37; AltName: Full=D-prohibitin; AltName: Full=Repressor of estrogen receptor activity	1.28515e+06	901622	864335	1.07302e+06	569809	803001	361837	348515	364680	611633	700797	259043	266474	288386	294318	312512	293707	651187	1.01703e+06	815276	358344	523824	283060	419135	0.235144
P46783.1	7	7	72.7238	0.0409866	1.59245	Control_EV_Fr14	hYVH1+Src_Fr14	RecName: Full=40S ribosomal protein S10; AltName: Full=Small ribosomal subunit protein eS10	90092.1	107904	104174	84953.9	47710.3	70662.5	41567.6	34465.8	36632.5	85600.6	58482	26448.3	27369.1	30178.7	32441.7	34979.1	30498.8	62185	100723	67775.6	37555.3	56843.6	29996.5	42554.3	0.238451
P39023.2	19	19	180.986	0.0223263	1.85489	Control_EV_Fr14	hYVH1+Src_Fr14	RecName: Full=60S ribosomal protein L3; AltName: Full=HIV-1 TAR RNA-binding protein B; Short=TARBP-B; AltName: Full=Large ribosomal subunit protein uL3	453655	386194	374542	408691	245521	328731	134987	119739	127936	301471	215509	96144.4	98558.1	105023	109808	121238	104783	238383	404797	327648	127554	204375	104463	154801	0.240251
P61254.1;Q9UNX3.1	12	12	110.288	0.046763	1.7401	Control_EV_Fr14	hYVH1+Src_Fr14	RecName: Full=60S ribosomal protein L26; AltName: Full=Large ribosomal subunit protein uL24	485827	587395	584778	425056	281698	396159	153919	160393	154945	427126	336108	121480	123428	131237	150538	134485	141223	290691	552667	367638	156419	294905	135068	188799	0.241719
P08195.3	18	18	104.45	0.0330625	1.81695	Control_EV_Fr14	hYVH1+Src_Fr14	RecName: Full=4F2 cell-surface antigen heavy chain; Short=4F2hc; AltName: Full=4F2 heavy chain antigen; AltName: Full=Lymphocyte activation antigen 4F2 large subunit; AltName: Full=Solute carrier family 3 member 2; AltName: CD_antigen=CD98	546374	440353	428361	495181	250412	349376	140483	145114	143483	321074	304101	111836	112348	116051	128807	122870	127643	272889	471696	364989	143027	245671	119069	174467	0.241925
P61247.2	16	16	176.477	0.358472	1.3169	Control_EV_Fr14	hYVH1+Src_Fr14	RecName: Full=40S ribosomal protein S3a; AltName: Full=Small ribosomal subunit protein eS1; AltName: Full=v-fos transformation effector protein; Short=Fte-1	32742.1	36716.5	37848.5	2006.97	18989.6	26737.8	18107.2	18552.7	19575.8	34568.5	23382	16430.6	16481.6	16025.9	18199	17176.7	18171.4	0	35769	15911.5	18745.2	24793.7	16902.2	11782.7	0.249383
P62917.2	10	10	119.397	0.0453298	1.55955	Control_EV_Fr14	hYVH1+Src_Fr14	RecName: Full=60S ribosomal protein L8; AltName: Full=Large ribosomal subunit protein uL2	312865	291310	284704	143774	157061	211103	102235	110970	111420	209073	180462	88246.4	85145.8	87439.6	97223.7	96759	97794	164229	296293	170646	108208	159260	89936.4	119594	0.252767
P62753.1	7	7	72.9052	0.0401269	1.74084	Control_EV_Fr14	hYVH1+Src_Fr14	RecName: Full=40S ribosomal protein S6; AltName: Full=Phosphoprotein NP33; AltName: Full=Small ribosomal subunit protein eS6	175168	112959	107733	99345.8	65993.2	89853.9	39798.1	37537.4	40417.1	78042.3	76696.1	33620	35187.5	37535.5	39894.2	40743.1	39987	59923.1	131953	85064.3	39250.9	62786.1	37539.1	46884.4	0.252795
O00425.2	3	3	15.9946	0.0348626	1.52234	Control_EV_Fr14	hYVH1+Src_Fr14	RecName: Full=Insulin-like growth factor 2 mRNA-binding protein 3; Short=IGF2 mRNA-binding protein 3; Short=IMP-3; AltName: Full=IGF-II mRNA-binding protein 3; AltName: Full=KH domain-containing protein overexpressed in cancer; Short=hKOC; AltName: Full=VICKZ family member 3	48353.3	40886.2	37760.2	39130.5	24631	31857.4	17001.5	18288.9	17835.5	27932.3	31305.5	15114.8	15040.1	14501.7	15562.5	15020.7	16660.6	29993.8	42333.2	31872.9	17708.6	24784.2	15034.7	20558.4	0.256415
P04843.1	18	18	122.115	0.0033559	3.07017	Control_EV_Fr14	hYVH1+Src_Fr14	RecName: Full=Dolichyl-diphosphooligosaccharide--protein glycosyltransferase subunit 1; AltName: Full=Dolichyl-diphosphooligosaccharide--protein glycosyltransferase 67 kDa subunit; AltName: Full=Ribophorin I; Short=RPN-I; AltName: Full=Ribophorin-1; Flags: Precursor	12778.7	16302.6	15971.1	63710.2	22832.6	17053.5	8196.41	7527.71	6854.86	13299.1	7177.16	6412.95	5676.76	5409.93	4822.64	5274.35	5816.99	1881.53	15017.5	34532.1	7526.33	8963.08	5303.11	4324.29	0.259858
Q5JWF2.2;P63092.1	3	3	16.2878	0.377885	1.19939	Control_EV_Fr14	hYVH1+Src_Fr14	RecName: Full=Guanine nucleotide-binding protein G(s) subunit alpha isoforms XLas; AltName: Full=Adenylate cyclase-stimulating G alpha protein; AltName: Full=Extra large alphas protein; Short=XLalphas	3286.55	3205.21	3277.03	1982.54	2695.42	2542	1127.63	1134.94	1123.26	3650.08	2437.9	1688.91	1785.09	1858.34	1838.09	1817.19	1807.9	103.966	3256.26	2406.65	1128.61	2592.3	1827.17	1243.02	0.266491
P62277.2	11	11	124.854	0.0509062	1.59881	Control_EV_Fr14	hYVH1+Src_Fr14	RecName: Full=40S ribosomal protein S13; AltName: Full=Small ribosomal subunit protein uS15	198362	189434	184598	166798	99524.4	139831	68646.7	61030.3	64716.8	139861	112069	55872.7	59714	63485.3	63030.9	67378.7	59934.6	112289	190798	135384	64797.9	102601	62076.8	79867.3	0.269096
P62249.2	11	11	101.699	0.105462	1.37385	Control_EV_Fr14	hYVH1+Src_Fr14	RecName: Full=40S ribosomal protein S16; AltName: Full=Small ribosomal subunit protein uS9	171875	96291.4	95159.6	82320.5	68245.1	86545.4	48881.3	52023.5	52734.4	85714.6	99438.6	46412.7	47292	46304.5	49080.3	52679.3	55086.6	66868.3	121109	79037	51213.1	77188.7	47558.9	58211.4	0.275227
P62263.3	9	9	70.5989	0.393651	1.29314	Control_EV_Fr14	hYVH1+Src_Fr14	RecName: Full=40S ribosomal protein S14; AltName: Full=Small ribosomal subunit protein uS11	50357.2	45673.4	45884.3	7286.41	21618	30038.8	18032.5	18792.9	19549.6	40446.4	37712.8	18345.2	18744.6	18701.5	20879.2	20500.2	20617.8	2973.56	47305	19647.7	18791.7	32168.1	19441.8	14697.2	0.284403
P02786.2	5	5	32.231	0.0699333	3.68555	Control_EV_Fr14	hYVH1+Src_Fr14	RecName: Full=Transferrin receptor protein 1; Short=TR; Short=TfR; Short=TfR1; Short=Trfr; AltName: Full=T9; AltName: Full=p90; AltName: CD_antigen=CD71; Contains: RecName: Full=Transferrin receptor protein 1_ serum form; Short=sTfR	749.294	1123.38	934.051	6326.79	921.71	851.898	449.681	425.502	408.466	820.213	478.42	317.885	319.885	390.281	352.607	329.16	299.272	0	935.574	2700.13	427.883	538.839	354.258	209.477	0.284467
Q9H361.2	3	3	15.8301	0.21302	1.88344	Control_EV_Fr14	hYVH1+Src_Fr14	RecName: Full=Polyadenylate-binding protein 3; Short=PABP-3; Short=Poly(A)-binding protein 3; AltName: Full=Testis-specific poly(A)-binding protein	26849.9	468967	544465	648516	499962	515875	237531	189816	134796	514587	239690	222224	176593	165408	89931	123377	167638	35023.8	346761	554784	187381	325500	143977	108680	0.295893
P62829.1	3	3	26.5538	0.435515	1.39009	Control_EV_Fr14	hYVH1+Src_Fr14	RecName: Full=60S ribosomal protein L23; AltName: Full=60S ribosomal protein L17; AltName: Full=Large ribosomal subunit protein uL14	35127.4	33406.9	32444.6	2506.29	5464.68	13211.4	9751.45	8623.67	8771.54	33856.8	27463.8	6167.38	6042.46	6365.5	8257.07	8464.19	8941.42	1850.26	33659.6	7060.78	9048.89	22496	6888.34	6418.62	0.297032
Q00610.5	6	6	32.863	0.0399905	1.79542	Control_EV_Fr14	hYVH1+Src_Fr14	RecName: Full=Clathrin heavy chain 1; AltName: Full=Clathrin heavy chain on chromosome 17; Short=CLH-17	1388.82	1795.78	1733.79	1950.4	4008.8	3105.31	883.024	899.954	997.99	2191.8	1142.14	1023.19	919.715	1010.93	957.074	894.854	932.863	264.428	1639.46	3021.51	926.989	1452.38	962.574	697.382	0.312876
P02768.2	7	7	44.65	0.180731	1.79132	Control_EV_Fr14	hYVH1+Src_Fr14	RecName: Full=Serum albumin; Flags: Precursor	1577.78	1973.54	1902.04	9486.67	1659.19	1934.08	1800.02	1859.4	1853.63	3091.66	1473.66	1442.56	1438.51	1560.58	1553.13	1412.24	1446.36	5.10341	1817.79	4359.98	1837.68	2002.62	1517.4	954.567	0.314525
P52272.3	8	8	50.7192	0.0357984	1.5641	Control_EV_Fr14	hYVH1+Src_Fr14	RecName: Full=Heterogeneous nuclear ribonucleoprotein M; Short=hnRNP M	2695.39	2989.7	3290.09	3900.56	4918.94	4015.04	1726.8	1659.81	1746.87	4896.66	2353.12	1634.08	1644.94	1527.21	1521.16	1500.8	1512.28	635.754	2991.73	4278.18	1711.16	2961.29	1564.44	1216.28	0.322109
P35268.2	5	5	38.2356	0.364767	1.3563	Control_EV_Fr14	hYVH1+Src_Fr14	RecName: Full=60S ribosomal protein L22; AltName: Full=EBER-associated protein; Short=EAP; AltName: Full=Epstein-Barr virus small RNA-associated protein; AltName: Full=Heparin-binding protein HBp15; AltName: Full=Large ribosomal subunit protein eL22	45475.8	46605.6	44403.9	22178.7	24962.4	31830.1	11129.5	11340.2	11256.1	38766.8	27792.5	18576.2	19022.1	19274.4	18079.5	18505.5	18265.4	5439.75	45495.1	26323.7	11241.9	28378.5	18792	14070.2	0.33391
P62805.2	3	3	17.5152	0.024251	4.19327	Control_EV_Fr14	hYVH1+Src_Fr14	RecName: Full=Histone H4	82.0712	283.622	267.193	3627.86	605.158	343.16	322.332	309.315	262.315	407.918	34.9356	147.818	189.198	236.064	130.07	139.553	133.093	36.7825	210.962	1525.39	297.987	196.89	185.111	103.143	0.339633
Q14254.2	13	13	81.6514	0.105581	2.53626	Control_EV_Fr14	hYVH1+Src_Fr14	RecName: Full=Flotillin-2; AltName: Full=Epidermal surface antigen; Short=ESA; AltName: Full=Membrane component chromosome 17 surface marker 1	93136.2	46778.1	43150.2	4050.89	7642.2	20289.9	11352.9	13785.3	14508.4	25301.8	15270.1	8224.27	7072.78	9037.36	10785.3	11106.5	11271	2352.01	61021.5	10661	13215.6	16265.4	8965.16	8243.17	0.341154
P62081.1	5	5	48.776	0.446264	1.13407	Control_EV_Fr14	hYVH1+Src_Fr14	RecName: Full=40S ribosomal protein S7; AltName: Full=Small ribosomal subunit protein eS7	12068.5	17260.5	17529.5	1508.04	12483.2	11454.5	5447.56	5858.17	6023.14	17331.8	11500.1	8973.36	7563.83	7230.05	8614.67	8687.8	9131.84	3.52304	15619.5	8481.91	5776.29	12601.8	7802.85	5941.05	0.341673
P07355.2;A6NMY6.2	7	7	39.8134	0.00275347	3.83727	Control_EV_Fr14	hYVH1+Src_Fr14	RecName: Full=Annexin A2; AltName: Full=Annexin II; AltName: Full=Annexin-2; AltName: Full=Calpactin I heavy chain; AltName: Full=Calpactin-1 heavy chain; AltName: Full=Chromobindin-8; AltName: Full=Lipocortin II; AltName: Full=Placental anticoagulant protein IV; Short=PAP-IV; AltName: Full=Protein I; AltName: Full=p36	6716.4	4844.59	4839.08	43924.8	27888.3	24398.3	7853.58	7158.98	8041.97	10338.1	6996.78	3451.51	3231.46	2881.01	2330.27	2469.34	2167.09	1489.28	5466.69	32070.5	7684.85	6928.8	2814.25	2041.9	0.352865
P36542.1	6	6	38.2114	0.132583	2.53644	Control_EV_Fr14	hYVH1+Src_Fr14	RecName: Full=ATP synthase subunit gamma_ mitochondrial; AltName: Full=ATP synthase F1 subunit gamma; AltName: Full=F-ATPase gamma subunit; Flags: Precursor	8960.76	60819.4	72967	354984	87544.4	71955.6	37907.4	36972.5	31152.9	70144.2	43576.5	34784	30631.2	27826.9	24117.2	27573.9	31985	10280	47582.4	171495	35344.3	49501.6	27525.1	23279.6	0.384177
P46779.3	4	4	28.7306	0.357449	1.64104	Control_EV_Fr14	hYVH1+Src_Fr14	RecName: Full=60S ribosomal protein L28; AltName: Full=Large ribosomal subunit protein eL28	570.716	2983.22	10719.2	18180.9	2311.44	2596.36	1804.62	1514.62	1220.2	8737.97	856.392	4739.96	2645.29	2453.69	2003.02	1955.58	2141.45	0	4757.71	7696.24	1513.15	4778.11	2367.34	1365.68	0.409113
P11021.2;O95399.1	13	13	82.6628	0.118884	1.30231	Control_EV_Fr14	hYVH1+Src_Fr14	RecName: Full=Endoplasmic reticulum chaperone BiP; AltName: Full=78 kDa glucose-regulated protein; Short=GRP-78; AltName: Full=Binding-immunoglobulin protein; Short=BiP; AltName: Full=Heat shock protein 70 family protein 5; Short=HSP70 family protein 5; AltName: Full=Heat shock protein family A member 5; AltName: Full=Immunoglobulin heavy chain-binding protein; Flags: Precursor	86102.6	71046	70490.4	85654	54417.7	66819.5	35844.1	36178.9	38268.5	55091	55587.8	36237.2	40272.3	38610.7	39854.7	40817.8	40993.5	70885.2	75879.7	68963.8	36763.8	48972	39579.2	50898.9	0.424275
P62854.3;Q5JNZ5.1	4	4	42.1634	0.452509	1.16287	Control_EV_Fr14	hYVH1+Src_Fr14	RecName: Full=40S ribosomal protein S26; AltName: Full=Small ribosomal subunit protein eS26	39290.4	35247.2	29945.3	15143.8	16680.9	21113.6	15171.2	17295	17609.1	27804.9	24879.7	15094	15665.7	15428	17672.3	16393.9	17493.4	28001.9	34827.6	17646.1	16691.8	22592.9	16255.4	20629.7	0.567364
P56537.1	3	3	17.1576	0.496678	1.0973	hYVH1+Src_Fr14	Control_EV_Fr14	RecName: Full=Eukaryotic translation initiation factor 6; Short=eIF-6; AltName: Full=B(2)GCN homolog; AltName: Full=B4 integrin interactor; AltName: Full=CAB; AltName: Full=p27(BBP)	1652.46	3450	3352.3	410.651	2999.43	2785.11	1735.07	1797.09	1740.12	6430.33	2764.32	2007.81	1903.51	1994.32	2292.2	2163.61	2304.53	0	2818.26	2065.06	1757.43	3734.15	2063.34	1489.38	0.609096
P63261.1;P60709.1;Q562R1.2;Q9BYX7.1	16	16	184.351	0.662978	1.1745	hYVH1+Src_Fr14	Control_EV_Fr14	RecName: Full=Actin_ cytoplasmic 2; AltName: Full=Gamma-actin; Contains: RecName: Full=Actin_ cytoplasmic 2_ N-terminally processed	66448.2	63296.2	61555.8	94840.4	69072.9	71508.3	26782.7	29202.5	29039.2	165957	96973.1	52769.6	50759.5	50234.7	55663.3	52472	55434.8	20782.6	63766.7	78473.9	28341.5	105233	52219.2	42896.5	0.664286
Q99848.2	6	6	38.8053	0.762319	1.05085	Control_EV_Fr14	hYVH1+Src_Fr14	RecName: Full=Probable rRNA-processing protein EBP2; AltName: Full=EBNA1-binding protein 2; AltName: Full=Nucleolar protein p40	15506.7	12948.7	13098.5	8858.68	10840.2	11278.6	7345.11	7481.05	8078.09	11768.1	9838.59	10805.8	11164.4	10809.9	10474.7	9950.14	10431.9	5573.97	13851.3	10325.8	7634.75	10804.1	10816.3	8652.01	0.726501
Q8NC51.2	3	3	18.4573	0.548705	1.10227	hYVH1+Src_Fr14	Control_EV_Fr14	RecName: Full=Plasminogen activator inhibitor 1 RNA-binding protein; AltName: Full=PAI1 RNA-binding protein 1; Short=PAI-RBP1; AltName: Full=SERPINE1 mRNA-binding protein 1	1952.11	1747.65	1679.3	2537.17	2004.83	1815.17	1064.16	1059.34	1090.21	3383.32	2208.04	1450.02	1417.28	1316.8	1457.64	1492.66	1490.88	2262.17	1793.02	2119.06	1071.24	2347.13	1397.24	1748.57	0.740627
P62266.3	8	8	61.1722	0.776727	1.10166	Control_EV_Fr14	hYVH1+Src_Fr14	RecName: Full=40S ribosomal protein S23; AltName: Full=Small ribosomal subunit protein uS12	28174.8	17073.2	16416.7	30292.7	21378.9	22859.4	10563	10976.3	11070.2	15307.2	20867.2	14964.4	15799.1	16177	14590.7	15112.9	14585	25824.6	20554.9	24843.7	10869.8	17046.3	15522.3	18507.5	0.761153
P63244.3	11	11	129.216	0.901834	1.0862	Control_EV_Fr14	hYVH1+Src_Fr14	RecName: Full=Receptor of activated protein C kinase 1; AltName: Full=Cell proliferation-inducing gene 21 protein; AltName: Full=Guanine nucleotide-binding protein subunit beta-2-like 1; AltName: Full=Guanine nucleotide-binding protein subunit beta-like protein 12.3; AltName: Full=Human lung cancer oncogene 7 protein; Short=HLC-7; AltName: Full=Receptor for activated C kinase; AltName: Full=Small…	125808	99931.7	98982.6	81884.5	63545.5	80620.8	30887	34496.3	32185.6	118916	96354.5	46990.3	45517.1	47846	52760.3	51284.7	51525.7	85694.8	108241	75350.3	32523	87420.3	48707.8	62835.1	0.781945
P35232.1	11	11	83.1634	0.957042	1.04896	Control_EV_Fr14	hYVH1+Src_Fr14	RecName: Full=Prohibitin	15034.2	18017	16791.9	20703.4	20385.5	21680	11688.3	9417.83	8209.04	15431.1	12288.7	17408.5	17642.3	16516.8	12123.4	12692.2	13330.2	17868.9	16614.4	20923	9771.71	15042.8	15427.5	14630.4	0.830042
Q9BZE4.3	5	5	32.5476	0.484757	1.06057	hYVH1+Src_Fr14	Control_EV_Fr14	RecName: Full=Nucleolar GTP-binding protein 1; AltName: Full=Chronic renal failure gene protein; AltName: Full=GTP-binding protein NGB	870.158	1581.55	1681.58	1610.15	2281.65	1858	1958.15	2190.79	1944.29	3245.9	1571.93	2184.36	1942.22	1934.66	1887.58	1979.68	2193.23	4.39768	1377.76	1916.6	2031.08	2334.07	1921.49	1392.44	0.838062
